# Supplementary material for: Distribution and Functions of TonB-Dependent Transporters in Marine Bacteria and Environments: Implications for Dissolved Organic Matter Utilization
Source: PLoS One. 2012 Jul 19;7(7):e41204. doi: 10.1371/journal.pone.0041204 (PMC3400609; doi:10.1371/journal.pone.0041204)
Supplement: Table S1 — Functional classification of TBDTs among sequenced genomes. (XLS) [file pone.0041204.s005.xls]

## Sheet: Sheet1
				Known substrates	Chito-oligosaccharides, phytate, maltodextrin, maltose, chitin, xylan, pectin	Digested proteins, malto-oligo-saccharides,starch, chondroitin sulfate, hyaluronic acid	Arabinose	Sucrose	Ferric-citrate	Aerobactin, alcaligin , anguibactin , catecholates, chrysobactin , coprogen, ferrioxamine B, rhodoturolic acid , desferrioxamine , ferric malleobactin , ferric ornibactin , ferrichrome, hexylsulfate , pseudobactin A , pseudobactin M114 , pyochelin , pyoverdine , rhizobactin 1021 , thiamin , vibriobactin , yersiniabactin ,	Vitamin B12, enterobactin, 2,3-dihydroxybenzoylserine(DHBS) , catecholates	Vitamin B12	Fibronectin, thiamin	Thiamin	Heme	Heme	Copper, Copper chelate	Nickel, Cobalt
				Function categories	Group I: DOM transporters				Group II: Siderophores/Vitamins transporters						Group III: Heme/Hemophores/Iron(heme)-binding protein transporters		Group IV: Metal transporters
				Lek cluster number	Cluster 3090	Cluster 720	Cluster 427	Cluster 952	Cluster 3303	Cluster 410	Cluster 973	Cluster 325	Cluster 180	Cluster 2835	Cluster 1856	Cluster 1609	Cluster 767	Cluster 987
Organism name	Genome status*	Taxonomy	Lineage	TBDT transporter count
Acaryochloris marina MBIC11017	C	Cyanobacteria	Lineage: Bacteria; Cyanobacteria; Acaryochloris; Acaryochloris marina	12	0	0	0	0	0	10	1	0	0	0	1	0	0	0
Acetobacter pasteurianus IFO 3283-01	C	Alphaproteobacteria	Lineage: Bacteria; Proteobacteria; Alphaproteobacteria; Rhodospirillales; Acetobacteraceae; Acetobacter; Acetobacter pasteurianus	12	0	0	2	0	0	5	1	0	0	2	0	0	0	0
Acetohalobium arabaticum DSM 5501	C	Firmicutes	Lineage: Bacteria; Firmicutes; Clostridia; Halanaerobiales; Halobacteroidaceae; Acetohalobium; Acetohalobium arabaticum	1	0	0	0	0	0	0	1	0	0	0	0	0	0	0
Achromobacter piechaudii ATCC 43553	D	Betaproteobacteria	Lineage: Bacteria; Proteobacteria; Betaproteobacteria; Burkholderiales; Alcaligenaceae; Achromobacter; Achromobacter piechaudii	23	0	0	0	0	0	16	2	1	0	0	1	1	1	0
Achromobacter xylosoxidans A8	C	Betaproteobacteria	Lineage: Bacteria; Proteobacteria; Betaproteobacteria; Burkholderiales; Alcaligenaceae; Achromobacter; Achromobacter xylosoxidans	45	0	0	0	0	1	37	1	1	0	0	1	1	1	0
Acidaminococcus fermentans DSM 20731	C	Firmicutes	Lineage: Bacteria; Firmicutes; Negativicutes; Selenomonadales; Acidaminococcaceae; Acidaminococcus; Acidaminococcus fermentans	2	0	0	0	0	0	0	2	0	0	0	0	0	0	0
Acidaminococcus sp. D21	D	Firmicutes	Lineage: Bacteria; Firmicutes; Negativicutes; Selenomonadales; Acidaminococcaceae; Acidaminococcus	3	0	0	0	0	0	0	3	0	0	0	0	0	0	0
Acidiphilium cryptum JF-5	C	Alphaproteobacteria	Lineage: Bacteria; Proteobacteria; Alphaproteobacteria; Rhodospirillales; Acetobacteraceae; Acidiphilium; Acidiphilium cryptum	2	0	0	0	0	0	0	0	0	0	0	0	0	0	0
Acidiphilium multivorum AIU301	C	Alphaproteobacteria	Lineage: Bacteria; Proteobacteria; Alphaproteobacteria; Rhodospirillales; Acetobacteraceae; Acidiphilium; Acidiphilium multivorum	1	0	0	0	0	0	0	0	0	0	0	0	0	0	0
Acidithiobacillus caldus ATCC 51756	D	Gammaproteobacteria	Lineage: Bacteria; Proteobacteria; Gammaproteobacteria; Acidithiobacillales; Acidithiobacillaceae; Acidithiobacillus; Acidithiobacillus caldus	1	0	0	0	0	0	0	0	0	0	0	0	0	0	0
Acidithiobacillus ferrooxidans ATCC 23270	C	Gammaproteobacteria	Lineage: Bacteria; Proteobacteria; Gammaproteobacteria; Acidithiobacillales; Acidithiobacillaceae; Acidithiobacillus; Acidithiobacillus ferrooxidans	1	0	0	0	0	0	0	0	0	0	0	0	0	0	0
Acidobacterium capsulatum ATCC 51196	C	Bacteria	Lineage: Bacteria; Fibrobacteres/Acidobacteria group; Acidobacteria; Acidobacteria (class); Acidobacteriales; Acidobacteriaceae; Acidobacterium; Acidobacterium capsulatum	3	0	0	0	0	0	2	1	0	0	0	0	0	0	0
Acidobacterium sp. MP5ACTX9	C	Bacteria	Lineage: Bacteria; Fibrobacteres/Acidobacteria group; Acidobacteria; Acidobacteria (class); Acidobacteriales; Acidobacteriaceae; Acidobacterium	5	0	0	0	0	0	3	1	0	0	0	0	0	0	0
Acidovorax avenae subsp. avenae ATCC 19860	C	Betaproteobacteria	Lineage: Bacteria; Proteobacteria; Betaproteobacteria; Burkholderiales; Comamonadaceae; Acidovorax; Acidovorax avenae; Acidovorax avenae subsp. avenae	20	0	0	0	0	0	15	1	0	0	0	0	1	0	1
Acidovorax avenae subsp. citrulli AAC00-1	C	Betaproteobacteria	Lineage: Bacteria; Proteobacteria; Betaproteobacteria; Burkholderiales; Comamonadaceae; Acidovorax; Acidovorax citrulli	14	0	0	0	0	0	9	1	0	0	0	0	1	0	0
Acidovorax delafieldii 2AN	D	Betaproteobacteria	Lineage: Bacteria; Proteobacteria; Betaproteobacteria; Burkholderiales; Comamonadaceae; Acidovorax; Acidovorax delafieldii	7	0	0	0	0	0	4	1	0	0	0	0	0	0	0
Acidovorax ebreus TPSY	C	Betaproteobacteria	Lineage: Bacteria; Proteobacteria; Betaproteobacteria; Burkholderiales; Comamonadaceae; Acidovorax; Acidovorax ebreus	11	0	0	0	0	0	6	2	0	0	0	1	1	1	0
Acidovorax sp. JS42	C	Betaproteobacteria	Lineage: Bacteria; Proteobacteria; Betaproteobacteria; Burkholderiales; Comamonadaceae; Acidovorax	8	0	0	0	0	0	5	1	0	0	0	0	1	1	0
Acinetobacter baumannii AB0057	C	Gammaproteobacteria	Lineage: Bacteria; Proteobacteria; Gammaproteobacteria; Pseudomonadales; Moraxellaceae; Acinetobacter; Acinetobacter calcoaceticus/baumannii complex; Acinetobacter baumannii	11	0	0	2	0	0	7	1	0	0	0	0	0	1	0
Acinetobacter baumannii AB056	D	Gammaproteobacteria	Lineage: Bacteria; Proteobacteria; Gammaproteobacteria; Pseudomonadales; Moraxellaceae; Acinetobacter; Acinetobacter calcoaceticus/baumannii complex; Acinetobacter baumannii	1	0	0	0	0	0	1	0	0	0	0	0	0	0	0
Acinetobacter baumannii AB058	D	Gammaproteobacteria	Lineage: Bacteria; Proteobacteria; Gammaproteobacteria; Pseudomonadales; Moraxellaceae; Acinetobacter; Acinetobacter calcoaceticus/baumannii complex; Acinetobacter baumannii	2	0	0	2	0	0	0	0	0	0	0	0	0	0	0
Acinetobacter baumannii AB059	D	Gammaproteobacteria	Lineage: Bacteria; Proteobacteria; Gammaproteobacteria; Pseudomonadales; Moraxellaceae; Acinetobacter; Acinetobacter calcoaceticus/baumannii complex; Acinetobacter baumannii	2	0	0	0	0	0	1	1	0	0	0	0	0	0	0
Acinetobacter baumannii AB307-0294	C	Gammaproteobacteria	Lineage: Bacteria; Proteobacteria; Gammaproteobacteria; Pseudomonadales; Moraxellaceae; Acinetobacter; Acinetobacter calcoaceticus/baumannii complex; Acinetobacter baumannii	3	0	0	0	0	0	3	0	0	0	0	0	0	0	0
Acinetobacter baumannii AB900	D	Gammaproteobacteria	Lineage: Bacteria; Proteobacteria; Gammaproteobacteria; Pseudomonadales; Moraxellaceae; Acinetobacter; Acinetobacter calcoaceticus/baumannii complex; Acinetobacter baumannii	18	0	0	2	0	0	11	2	0	0	0	0	1	1	0
Acinetobacter baumannii ACICU	C	Gammaproteobacteria	Lineage: Bacteria; Proteobacteria; Gammaproteobacteria; Pseudomonadales; Moraxellaceae; Acinetobacter; Acinetobacter calcoaceticus/baumannii complex; Acinetobacter baumannii	19	0	0	2	0	0	12	2	0	0	0	0	1	1	0
Acinetobacter baumannii ATCC 17978	C	Gammaproteobacteria	Lineage: Bacteria; Proteobacteria; Gammaproteobacteria; Pseudomonadales; Moraxellaceae; Acinetobacter; Acinetobacter calcoaceticus/baumannii complex; Acinetobacter baumannii	22	0	0	1	0	0	16	2	0	0	0	0	2	1	0
Acinetobacter baumannii ATCC 19606	D	Gammaproteobacteria	Lineage: Bacteria; Proteobacteria; Gammaproteobacteria; Pseudomonadales; Moraxellaceae; Acinetobacter; Acinetobacter calcoaceticus/baumannii complex; Acinetobacter baumannii	17	0	0	2	0	0	11	1	0	0	0	0	1	1	0
Acinetobacter baumannii AYE	C	Gammaproteobacteria	Lineage: Bacteria; Proteobacteria; Gammaproteobacteria; Pseudomonadales; Moraxellaceae; Acinetobacter; Acinetobacter calcoaceticus/baumannii complex; Acinetobacter baumannii	18	0	0	2	0	0	11	2	0	0	0	0	2	0	0
Acinetobacter baumannii SDF	C	Gammaproteobacteria	Lineage: Bacteria; Proteobacteria; Gammaproteobacteria; Pseudomonadales; Moraxellaceae; Acinetobacter; Acinetobacter calcoaceticus/baumannii complex; Acinetobacter baumannii	7	0	0	1	0	0	2	1	0	0	0	0	1	1	0
Acinetobacter calcoaceticus RUH2202	D	Gammaproteobacteria	Lineage: Bacteria; Proteobacteria; Gammaproteobacteria; Pseudomonadales; Moraxellaceae; Acinetobacter; Acinetobacter calcoaceticus/baumannii complex; Acinetobacter calcoaceticus	19	0	0	1	0	1	11	3	0	0	0	0	1	1	0
Acinetobacter haemolyticus ATCC 19194	D	Gammaproteobacteria	Lineage: Bacteria; Proteobacteria; Gammaproteobacteria; Pseudomonadales; Moraxellaceae; Acinetobacter; Acinetobacter haemolyticus	17	0	0	1	0	2	8	2	0	0	0	0	1	0	0
Acinetobacter johnsonii SH046	D	Gammaproteobacteria	Lineage: Bacteria; Proteobacteria; Gammaproteobacteria; Pseudomonadales; Moraxellaceae; Acinetobacter; Acinetobacter johnsonii	17	1	0	0	0	2	8	3	0	0	0	0	2	0	0
Acinetobacter junii SH205	D	Gammaproteobacteria	Lineage: Bacteria; Proteobacteria; Gammaproteobacteria; Pseudomonadales; Moraxellaceae; Acinetobacter; Acinetobacter junii	13	0	0	0	0	1	5	2	0	0	0	0	1	1	1
Acinetobacter lwoffii SH145	D	Gammaproteobacteria	Lineage: Bacteria; Proteobacteria; Gammaproteobacteria; Pseudomonadales; Moraxellaceae; Acinetobacter; Acinetobacter lwoffii	11	0	0	1	0	0	3	3	0	0	0	0	1	1	0
Acinetobacter radioresistens SH164	D	Gammaproteobacteria	Lineage: Bacteria; Proteobacteria; Gammaproteobacteria; Pseudomonadales; Moraxellaceae; Acinetobacter; Acinetobacter radioresistens	4	0	0	0	0	0	4	0	0	0	0	0	0	0	0
Acinetobacter radioresistens SK82	D	Gammaproteobacteria	Lineage: Bacteria; Proteobacteria; Gammaproteobacteria; Pseudomonadales; Moraxellaceae; Acinetobacter; Acinetobacter radioresistens	11	0	0	0	0	0	5	2	0	0	0	0	2	1	0
Acinetobacter sp. 6013113	D	Gammaproteobacteria	Lineage: Bacteria; Proteobacteria; Gammaproteobacteria; Pseudomonadales; Moraxellaceae; Acinetobacter; Acinetobacter calcoaceticus/baumannii complex; Acinetobacter baumannii	7	0	0	2	0	0	3	1	0	0	0	0	1	0	0
Acinetobacter sp. 6013150	D	Gammaproteobacteria	Lineage: Bacteria; Proteobacteria; Gammaproteobacteria; Pseudomonadales; Moraxellaceae; Acinetobacter; Acinetobacter calcoaceticus/baumannii complex; Acinetobacter baumannii	1	0	0	0	0	0	0	0	0	0	0	0	1	0	0
Acinetobacter sp. 6014059	D	Gammaproteobacteria	Lineage: Bacteria; Proteobacteria; Gammaproteobacteria; Pseudomonadales; Moraxellaceae; Acinetobacter; Acinetobacter calcoaceticus/baumannii complex; Acinetobacter baumannii	9	0	0	1	0	0	7	0	0	0	0	0	0	1	0
Acinetobacter sp. ADP1	C	Gammaproteobacteria	Lineage: Bacteria; Proteobacteria; Gammaproteobacteria; Pseudomonadales; Moraxellaceae; Acinetobacter	22	0	0	1	0	0	15	3	0	0	0	0	2	0	0
Acinetobacter sp. ATCC 27244	D	Gammaproteobacteria	Lineage: Bacteria; Proteobacteria; Gammaproteobacteria; Pseudomonadales; Moraxellaceae; Acinetobacter	22	0	0	1	0	2	10	3	0	0	0	0	1	1	0
Acinetobacter sp. DR1	C	Gammaproteobacteria	Lineage: Bacteria; Proteobacteria; Gammaproteobacteria; Pseudomonadales; Moraxellaceae; Acinetobacter	22	0	0	2	0	0	14	3	0	0	0	0	1	1	0
Acinetobacter sp. RUH2624	D	Gammaproteobacteria	Lineage: Bacteria; Proteobacteria; Gammaproteobacteria; Pseudomonadales; Moraxellaceae; Acinetobacter; Acinetobacter calcoaceticus/baumannii complex; Acinetobacter nosocomialis	17	0	0	2	0	0	9	3	0	0	0	0	0	1	0
Acinetobacter sp. SH024	D	Gammaproteobacteria	Lineage: Bacteria; Proteobacteria; Gammaproteobacteria; Pseudomonadales; Moraxellaceae; Acinetobacter; Acinetobacter calcoaceticus/baumannii complex; Acinetobacter pittii	20	0	0	2	0	1	13	2	0	0	0	0	1	0	0
Actinobacillus minor 202	D	Gammaproteobacteria	Lineage: Bacteria; Proteobacteria; Gammaproteobacteria; Pasteurellales; Pasteurellaceae; Actinobacillus; Actinobacillus minor	4	0	0	0	0	0	1	1	0	0	0	1	1	0	0
Actinobacillus minor NM305	D	Gammaproteobacteria	Lineage: Bacteria; Proteobacteria; Gammaproteobacteria; Pasteurellales; Pasteurellaceae; Actinobacillus; Actinobacillus minor	3	0	0	0	0	0	1	1	0	0	0	0	1	0	0
Actinobacillus pleuropneumoniae L20	C	Gammaproteobacteria	Lineage: Bacteria; Proteobacteria; Gammaproteobacteria; Pasteurellales; Pasteurellaceae; Actinobacillus; Actinobacillus pleuropneumoniae	3	0	0	0	0	0	0	0	0	0	0	2	1	0	0
Actinobacillus pleuropneumoniae serovar 1 str. 4074	D	Gammaproteobacteria	Lineage: Bacteria; Proteobacteria; Gammaproteobacteria; Pasteurellales; Pasteurellaceae; Actinobacillus; Actinobacillus pleuropneumoniae	7	0	0	0	0	0	1	0	0	0	0	4	2	0	0
Actinobacillus pleuropneumoniae serovar 10 str. D13039	D	Gammaproteobacteria	Lineage: Bacteria; Proteobacteria; Gammaproteobacteria; Pasteurellales; Pasteurellaceae; Actinobacillus; Actinobacillus pleuropneumoniae	2	0	0	0	0	0	0	0	0	0	0	1	1	0	0
Actinobacillus pleuropneumoniae serovar 11 str. 56153	D	Gammaproteobacteria	Lineage: Bacteria; Proteobacteria; Gammaproteobacteria; Pasteurellales; Pasteurellaceae; Actinobacillus; Actinobacillus pleuropneumoniae	1	0	0	0	0	0	1	0	0	0	0	0	0	0	0
Actinobacillus pleuropneumoniae serovar 12 str. 1096	D	Gammaproteobacteria	Lineage: Bacteria; Proteobacteria; Gammaproteobacteria; Pasteurellales; Pasteurellaceae; Actinobacillus; Actinobacillus pleuropneumoniae	3	0	0	0	0	0	1	0	0	0	0	2	0	0	0
Actinobacillus pleuropneumoniae serovar 13 str. N273	D	Gammaproteobacteria	Lineage: Bacteria; Proteobacteria; Gammaproteobacteria; Pasteurellales; Pasteurellaceae; Actinobacillus; Actinobacillus pleuropneumoniae	2	0	0	0	0	0	1	0	0	0	0	1	0	0	0
Actinobacillus pleuropneumoniae serovar 2 str. 4226	D	Gammaproteobacteria	Lineage: Bacteria; Proteobacteria; Gammaproteobacteria; Pasteurellales; Pasteurellaceae; Actinobacillus; Actinobacillus pleuropneumoniae	4	0	0	0	0	0	1	0	0	0	0	3	0	0	0
Actinobacillus pleuropneumoniae serovar 2 str. S1536	D	Gammaproteobacteria	Lineage: Bacteria; Proteobacteria; Gammaproteobacteria; Pasteurellales; Pasteurellaceae; Actinobacillus; Actinobacillus pleuropneumoniae	4	0	0	0	0	0	1	0	0	0	0	2	1	0	0
Actinobacillus pleuropneumoniae serovar 3 str. JL03	C	Gammaproteobacteria	Lineage: Bacteria; Proteobacteria; Gammaproteobacteria; Pasteurellales; Pasteurellaceae; Actinobacillus; Actinobacillus pleuropneumoniae	5	0	0	0	0	0	1	0	0	0	0	3	1	0	0
Actinobacillus pleuropneumoniae serovar 4 str. M62	D	Gammaproteobacteria	Lineage: Bacteria; Proteobacteria; Gammaproteobacteria; Pasteurellales; Pasteurellaceae; Actinobacillus; Actinobacillus pleuropneumoniae	2	0	0	0	0	0	1	0	0	0	0	1	0	0	0
Actinobacillus pleuropneumoniae serovar 6 str. Femo	D	Gammaproteobacteria	Lineage: Bacteria; Proteobacteria; Gammaproteobacteria; Pasteurellales; Pasteurellaceae; Actinobacillus; Actinobacillus pleuropneumoniae	4	0	0	0	0	0	2	0	0	0	0	2	0	0	0
Actinobacillus pleuropneumoniae serovar 7 str. AP76	C	Gammaproteobacteria	Lineage: Bacteria; Proteobacteria; Gammaproteobacteria; Pasteurellales; Pasteurellaceae; Actinobacillus; Actinobacillus pleuropneumoniae	7	0	0	0	0	0	2	0	0	0	0	4	1	0	0
Actinobacillus pleuropneumoniae serovar 9 str. CVJ13261	D	Gammaproteobacteria	Lineage: Bacteria; Proteobacteria; Gammaproteobacteria; Pasteurellales; Pasteurellaceae; Actinobacillus; Actinobacillus pleuropneumoniae	1	0	0	0	0	0	0	0	0	0	0	1	0	0	0
Actinobacillus succinogenes 130Z	C	Gammaproteobacteria	Lineage: Bacteria; Proteobacteria; Gammaproteobacteria; Pasteurellales; Pasteurellaceae; Actinobacillus; Actinobacillus succinogenes	1	0	0	0	0	0	1	0	0	0	0	0	0	0	0
Actinobacillus ureae ATCC 25976	D	Gammaproteobacteria	Lineage: Bacteria; Proteobacteria; Gammaproteobacteria; Pasteurellales; Pasteurellaceae; Actinobacillus; Actinobacillus ureae	5	0	0	0	0	0	0	0	0	0	0	3	1	0	0
Aeromonas hydrophila subsp. hydrophila ATCC 7966	C	Gammaproteobacteria	Lineage: Bacteria; Proteobacteria; Gammaproteobacteria; Aeromonadales; Aeromonadaceae; Aeromonas; Aeromonas hydrophila; Aeromonas hydrophila subsp. hydrophila	9	0	0	1	0	0	3	3	0	0	0	2	0	0	0
Aeromonas salmonicida subsp. salmonicida A449	C	Gammaproteobacteria	Lineage: Bacteria; Proteobacteria; Gammaproteobacteria; Aeromonadales; Aeromonadaceae; Aeromonas; Aeromonas salmonicida; Aeromonas salmonicida subsp. salmonicida	9	0	0	1	0	0	4	2	0	0	0	2	0	0	0
Afipia sp. 1NLS2	D	Alphaproteobacteria	Lineage: Bacteria; Proteobacteria; Alphaproteobacteria; Rhizobiales; Bradyrhizobiaceae; Afipia	8	0	0	0	0	0	4	1	0	0	0	0	1	0	1
Aggregatibacter actinomycetemcomitans D11S-1	C	Gammaproteobacteria	Lineage: Bacteria; Proteobacteria; Gammaproteobacteria; Pasteurellales; Pasteurellaceae; Aggregatibacter; Aggregatibacter actinomycetemcomitans	5	0	0	0	0	0	0	1	0	0	0	3	0	0	0
Aggregatibacter actinomycetemcomitans D7S-1	D	Gammaproteobacteria	Lineage: Bacteria; Proteobacteria; Gammaproteobacteria; Pasteurellales; Pasteurellaceae; Aggregatibacter; Aggregatibacter actinomycetemcomitans	5	0	0	0	0	0	1	2	0	0	0	1	0	0	0
Aggregatibacter aphrophilus NJ8700	C	Gammaproteobacteria	Lineage: Bacteria; Proteobacteria; Gammaproteobacteria; Pasteurellales; Pasteurellaceae; Aggregatibacter; Aggregatibacter aphrophilus	10	0	0	0	0	0	1	2	0	0	0	5	0	1	0
Aggregatibacter segnis ATCC 33393	D	Gammaproteobacteria	Lineage: Bacteria; Proteobacteria; Gammaproteobacteria; Pasteurellales; Pasteurellaceae; Aggregatibacter; Aggregatibacter segnis	10	0	0	0	0	0	1	3	0	0	0	5	0	1	0
Agrobacterium radiobacter K84	C	Alphaproteobacteria	Lineage: Bacteria; Proteobacteria; Alphaproteobacteria; Rhizobiales; Rhizobiaceae; Agrobacterium; Agrobacterium tumefaciens	7	0	0	0	0	0	6	0	0	0	0	1	0	0	0
Agrobacterium sp. H13-3	C	Alphaproteobacteria	Lineage: Bacteria; Proteobacteria; Alphaproteobacteria; Rhizobiales; Rhizobiaceae; Agrobacterium	8	0	0	0	0	0	6	1	0	0	0	1	0	0	0
Agrobacterium tumefaciens str. C58	C	Alphaproteobacteria	Lineage: Bacteria; Proteobacteria; Alphaproteobacteria; Rhizobiales; Rhizobiaceae; Agrobacterium; Agrobacterium tumefaciens	8	0	0	0	0	0	4	1	0	0	0	2	0	0	0
Agrobacterium vitis S4	C	Alphaproteobacteria	Lineage: Bacteria; Proteobacteria; Alphaproteobacteria; Rhizobiales; Rhizobiaceae; Agrobacterium; Agrobacterium vitis	5	0	0	0	0	0	4	0	0	0	0	1	0	0	0
Akkermansia muciniphila ATCC BAA-835	C	Verrucomicrobia	Lineage: Bacteria; Chlamydiae/Verrucomicrobia group; Verrucomicrobia; Verrucomicrobiae; Verrucomicrobiales; Verrucomicrobiaceae; Akkermansia; Akkermansia muciniphila	1	0	0	0	0	0	0	1	0	0	0	0	0	0	0
Alcanivorax borkumensis SK2	C	Gammaproteobacteria	Lineage: Bacteria; Proteobacteria; Gammaproteobacteria; Oceanospirillales; Alcanivoracaceae; Alcanivorax; Alcanivorax borkumensis	10	0	0	0	0	0	3	3	1	0	0	0	1	0	0
Alcanivorax sp. DG881	D	Gammaproteobacteria	Lineage: Bacteria; Proteobacteria; Gammaproteobacteria; Oceanospirillales; Alcanivoracaceae; Alcanivorax	15	1	0	0	0	0	6	2	1	0	0	1	1	0	0
Algoriphagus sp. PR1	D	CFB Group Bacteria	Lineage: Bacteria; Bacteroidetes/Chlorobi group; Bacteroidetes; Cytophagia; Cytophagales; Cyclobacteriaceae; Algoriphagus	15	0	6	0	0	0	1	1	0	1	0	0	1	0	1
Alicycliphilus denitrificans BC	C	Betaproteobacteria	Lineage: Bacteria; Proteobacteria; Betaproteobacteria; Burkholderiales; Comamonadaceae; Alicycliphilus; Alicycliphilus denitrificans	8	0	0	0	0	0	3	3	0	0	0	0	1	1	0
Aliivibrio salmonicida LFI1238	C	Gammaproteobacteria	Lineage: Bacteria; Proteobacteria; Gammaproteobacteria; Vibrionales; Vibrionaceae; Aliivibrio; Aliivibrio salmonicida	5	0	0	0	0	0	4	1	0	0	0	0	0	0	0
Alistipes putredinis DSM 17216	D	CFB Group Bacteria	Lineage: Bacteria; Bacteroidetes/Chlorobi group; Bacteroidetes; Bacteroidia; Bacteroidales; Rikenellaceae; Alistipes; Alistipes putredinis	6	0	1	0	0	0	1	0	0	1	0	0	0	0	0
Alistipes sp. HGB5	D	CFB Group Bacteria	Lineage: Bacteria; Bacteroidetes/Chlorobi group; Bacteroidetes; Bacteroidia; Bacteroidales; Rikenellaceae; Alistipes	33	0	29	0	0	0	1	0	0	0	0	0	0	0	0
Alkalilimnicola ehrlichii MLHE-1	C	Gammaproteobacteria	Lineage: Bacteria; Proteobacteria; Gammaproteobacteria; Chromatiales; Ectothiorhodospiraceae; Alkalilimnicola; Alkalilimnicola ehrlichii	7	0	0	0	0	1	0	2	0	0	0	0	0	1	0
Allochromatium vinosum DSM 180	C	Gammaproteobacteria	Lineage: Bacteria; Proteobacteria; Gammaproteobacteria; Chromatiales; Chromatiaceae; Allochromatium; Allochromatium vinosum	5	0	0	0	0	0	0	3	0	0	0	1	0	0	0
alpha proteobacterium BAL199	D	Alphaproteobacteria	Lineage: Bacteria; Proteobacteria; Alphaproteobacteria	1	0	0	0	0	0	0	0	0	0	0	0	0	0	0
Alteromonadales bacterium TW-7	D	Gammaproteobacteria-Alteromonadales	Lineage: Bacteria; Proteobacteria; Gammaproteobacteria; Alteromonadales	32	10	0	7	0	1	9	1	0	0	0	0	2	0	1
Alteromonas macleodii ATCC 27126	D	Gammaproteobacteria-Alteromonadales	Lineage: Bacteria; Proteobacteria; Gammaproteobacteria; Alteromonadales; Alteromonadaceae; Alteromonas; Alteromonas macleodii	39	12	0	4	1	0	16	2	0	0	0	2	0	0	0
Alteromonas macleodii 'Deep ecotype'	C	Gammaproteobacteria-Alteromonadales	Lineage: Bacteria; Proteobacteria; Gammaproteobacteria; Alteromonadales; Alteromonadaceae; Alteromonas; Alteromonas macleodii	35	8	0	7	2	1	12	3	0	0	0	0	1	0	1
Aminobacterium colombiense DSM 12261	C	Bacteria	Lineage: Bacteria; Synergistetes; Synergistia; Synergistales; Synergistaceae; Aminobacterium; Aminobacterium colombiense	1	0	0	0	0	0	0	0	0	0	0	0	0	0	0
Aminomonas paucivorans DSM 12260	D	Bacteria	Lineage: Bacteria; Synergistetes; Synergistia; Synergistales; Synergistaceae; Aminomonas; Aminomonas paucivorans	1	0	0	0	0	0	0	0	0	0	0	0	0	0	0
Anabaena variabilis ATCC 29413	C	Cyanobacteria	Lineage: Bacteria; Cyanobacteria; Nostocales; Nostocaceae; Anabaena; Anabaena variabilis	10	0	0	0	0	0	8	2	0	0	0	0	0	0	0
Anaeromyxobacter dehalogenans 2CP-1	C	Deltaproteobacteria	Lineage: Bacteria; Proteobacteria; delta/epsilon subdivisions; Deltaproteobacteria; Myxococcales; Cystobacterineae; Myxococcaceae; Anaeromyxobacter; Anaeromyxobacter dehalogenans	2	0	0	0	0	0	0	0	0	0	0	0	0	0	0
Anaeromyxobacter dehalogenans 2CP-C	C	Deltaproteobacteria	Lineage: Bacteria; Proteobacteria; delta/epsilon subdivisions; Deltaproteobacteria; Myxococcales; Cystobacterineae; Myxococcaceae; Anaeromyxobacter; Anaeromyxobacter dehalogenans	2	0	0	0	0	0	0	0	0	0	0	0	0	0	0
Anaeromyxobacter sp. Fw109-5	C	Deltaproteobacteria	Lineage: Bacteria; Proteobacteria; delta/epsilon subdivisions; Deltaproteobacteria; Myxococcales; Cystobacterineae; Myxococcaceae; Anaeromyxobacter	2	0	0	0	0	0	0	0	0	0	0	0	0	0	0
Anaeromyxobacter sp. K	C	Deltaproteobacteria	Lineage: Bacteria; Proteobacteria; delta/epsilon subdivisions; Deltaproteobacteria; Myxococcales; Cystobacterineae; Myxococcaceae; Anaeromyxobacter	2	0	0	0	0	0	0	0	0	0	0	0	0	0	0
Aquifex aeolicus VF5	C	Aquificales	Lineage: Bacteria; Aquificae; Aquificae (class); Aquificales; Aquificaceae; Aquifex; Aquifex aeolicus	1	0	0	0	0	0	0	0	0	0	0	0	0	1	0
Arcobacter butzleri JV22	D	Epsilonproteobacteria	Lineage: Bacteria; Proteobacteria; delta/epsilon subdivisions; Epsilonproteobacteria; Campylobacterales; Campylobacteraceae; Arcobacter; Arcobacter butzleri	12	0	0	0	0	0	10	1	0	0	0	0	0	1	0
Arcobacter butzleri RM4018	C	Epsilonproteobacteria	Lineage: Bacteria; Proteobacteria; delta/epsilon subdivisions; Epsilonproteobacteria; Campylobacterales; Campylobacteraceae; Arcobacter; Arcobacter butzleri	16	0	0	0	0	0	12	2	1	0	0	0	0	1	0
Arcobacter nitrofigilis DSM 7299	C	Epsilonproteobacteria	Lineage: Bacteria; Proteobacteria; delta/epsilon subdivisions; Epsilonproteobacteria; Campylobacterales; Campylobacteraceae; Arcobacter; Arcobacter nitrofigilis	8	0	0	0	0	0	7	0	1	0	0	0	0	0	0
Aromatoleum aromaticum EbN1	C	Betaproteobacteria	Lineage: Bacteria; Proteobacteria; Betaproteobacteria; Rhodocyclales; Rhodocyclaceae; Aromatoleum; Aromatoleum aromaticum	6	0	0	0	0	1	2	0	1	0	0	0	0	0	0
Asticcacaulis excentricus CB 48	C	Alphaproteobacteria	Lineage: Bacteria; Proteobacteria; Alphaproteobacteria; Caulobacterales; Caulobacteraceae; Asticcacaulis; Asticcacaulis excentricus	53	24	0	10	1	0	9	1	0	0	2	1	1	0	0
Aurantimonas manganoxydans SI85-9A1	D	Alphaproteobacteria	Lineage: Bacteria; Proteobacteria; Alphaproteobacteria; Rhizobiales; Aurantimonadaceae; Aurantimonas; Aurantimonas manganoxydans	3	0	0	0	0	0	2	0	0	0	0	1	0	0	0
Azoarcus sp. BH72	C	Betaproteobacteria	Lineage: Bacteria; Proteobacteria; Betaproteobacteria; Rhodocyclales; Rhodocyclaceae; Azoarcus	18	0	0	0	0	0	8	2	1	0	0	0	1	0	1
Azorhizobium caulinodans ORS 571	C	Alphaproteobacteria	Lineage: Bacteria; Proteobacteria; Alphaproteobacteria; Rhizobiales; Xanthobacteraceae; Azorhizobium; Azorhizobium caulinodans	12	0	0	0	0	0	10	0	0	0	0	1	0	0	0
Azospirillum sp. B510	C	Alphaproteobacteria	Lineage: Bacteria; Proteobacteria; Alphaproteobacteria; Rhodospirillales; Rhodospirillaceae; Azospirillum	7	0	0	0	0	0	3	1	0	0	0	1	0	0	0
Azotobacter vinelandii DJ	C	Gammaproteobacteria	Lineage: Bacteria; Proteobacteria; Gammaproteobacteria; Pseudomonadales; Pseudomonadaceae; Azotobacter group; Azotobacter; Azotobacter vinelandii	32	1	0	1	0	2	19	5	0	0	0	0	1	1	0
bacterium Ellin514	D	Verrucomicrobia	Lineage: Bacteria; Chlamydiae/Verrucomicrobia group; Verrucomicrobia; Verrucomicrobiae; Verrucomicrobiales; Verrucomicrobia subdivision 3; Pedosphaera; Pedosphaera parvula	2	0	0	0	0	0	1	0	0	0	0	0	0	0	0
Bacteroides caccae ATCC 43185	D	CFB Group Bacteria	Lineage: Bacteria; Bacteroidetes/Chlorobi group; Bacteroidetes; Bacteroidia; Bacteroidales; Bacteroidaceae; Bacteroides; Bacteroides caccae	64	1	50	0	0	0	1	1	0	1	0	0	1	0	0
Bacteroides cellulosilyticus DSM 14838	D	CFB Group Bacteria	Lineage: Bacteria; Bacteroidetes/Chlorobi group; Bacteroidetes; Bacteroidia; Bacteroidales; Bacteroidaceae; Bacteroides; Bacteroides cellulosilyticus	95	1	81	0	0	0	1	2	0	2	0	0	1	0	0
Bacteroides coprocola DSM 17136	D	CFB Group Bacteria	Lineage: Bacteria; Bacteroidetes/Chlorobi group; Bacteroidetes; Bacteroidia; Bacteroidales; Bacteroidaceae; Bacteroides; Bacteroides coprocola	37	1	29	0	0	0	1	1	0	1	0	0	0	0	0
Bacteroides coprophilus DSM 18228	D	CFB Group Bacteria	Lineage: Bacteria; Bacteroidetes/Chlorobi group; Bacteroidetes; Bacteroidia; Bacteroidales; Bacteroidaceae; Bacteroides; Bacteroides coprophilus	24	1	14	0	0	0	1	1	0	1	0	0	0	0	0
Bacteroides dorei DSM 17855	D	CFB Group Bacteria	Lineage: Bacteria; Bacteroidetes/Chlorobi group; Bacteroidetes; Bacteroidia; Bacteroidales; Bacteroidaceae; Bacteroides; Bacteroides dorei	80	1	68	0	0	0	1	4	0	0	0	0	0	0	0
Bacteroides eggerthii 1_2_48FAA	D	CFB Group Bacteria	Lineage: Bacteria; Bacteroidetes/Chlorobi group; Bacteroidetes; Bacteroidia; Bacteroidales; Bacteroidaceae; Bacteroides; Bacteroides eggerthii	39	2	29	0	0	0	1	0	0	2	0	0	0	0	0
Bacteroides eggerthii DSM 20697	D	CFB Group Bacteria	Lineage: Bacteria; Bacteroidetes/Chlorobi group; Bacteroidetes; Bacteroidia; Bacteroidales; Bacteroidaceae; Bacteroides; Bacteroides eggerthii	48	2	36	0	0	0	1	0	0	2	0	0	0	0	0
Bacteroides finegoldii DSM 17565	D	CFB Group Bacteria	Lineage: Bacteria; Bacteroidetes/Chlorobi group; Bacteroidetes; Bacteroidia; Bacteroidales; Bacteroidaceae; Bacteroides; Bacteroides finegoldii	51	1	42	0	0	0	1	1	0	1	0	0	0	0	0
Bacteroides fragilis 3_1_12	D	CFB Group Bacteria	Lineage: Bacteria; Bacteroidetes/Chlorobi group; Bacteroidetes; Bacteroidia; Bacteroidales; Bacteroidaceae; Bacteroides; Bacteroides fragilis	102	1	77	0	0	1	6	6	0	1	0	0	0	0	0
Bacteroides fragilis NCTC 9343	C	CFB Group Bacteria	Lineage: Bacteria; Bacteroidetes/Chlorobi group; Bacteroidetes; Bacteroidia; Bacteroidales; Bacteroidaceae; Bacteroides; Bacteroides fragilis	61	1	45	0	0	1	4	3	0	1	0	0	0	0	0
Bacteroides fragilis YCH46	C	CFB Group Bacteria	Lineage: Bacteria; Bacteroidetes/Chlorobi group; Bacteroidetes; Bacteroidia; Bacteroidales; Bacteroidaceae; Bacteroides; Bacteroides fragilis	67	1	49	0	0	1	4	4	0	1	0	0	0	0	0
Bacteroides helcogenes P 36-108	C	CFB Group Bacteria	Lineage: Bacteria; Bacteroidetes/Chlorobi group; Bacteroidetes; Bacteroidia; Bacteroidales; Bacteroidaceae; Bacteroides; Bacteroides helcogenes	49	1	35	0	0	0	3	4	0	1	0	0	0	0	0
Bacteroides intestinalis DSM 17393	D	CFB Group Bacteria	Lineage: Bacteria; Bacteroidetes/Chlorobi group; Bacteroidetes; Bacteroidia; Bacteroidales; Bacteroidaceae; Bacteroides; Bacteroides intestinalis	76	2	63	0	0	0	1	1	0	2	0	0	1	0	0
Bacteroides ovatus ATCC 8483	D	CFB Group Bacteria	Lineage: Bacteria; Bacteroidetes/Chlorobi group; Bacteroidetes; Bacteroidia; Bacteroidales; Bacteroidaceae; Bacteroides; Bacteroides ovatus	103	1	87	0	0	0	1	1	0	1	0	0	1	0	0
Bacteroides ovatus SD CC 2a	D	CFB Group Bacteria	Lineage: Bacteria; Bacteroidetes/Chlorobi group; Bacteroidetes; Bacteroidia; Bacteroidales; Bacteroidaceae; Bacteroides; Bacteroides ovatus	26	0	22	0	0	0	0	0	0	1	0	0	0	0	0
Bacteroides ovatus SD CMC 3f	D	CFB Group Bacteria	Lineage: Bacteria; Bacteroidetes/Chlorobi group; Bacteroidetes; Bacteroidia; Bacteroidales; Bacteroidaceae; Bacteroides; Bacteroides ovatus	79	1	65	0	0	0	2	0	0	1	0	0	1	0	0
Bacteroides plebeius DSM 17135	D	CFB Group Bacteria	Lineage: Bacteria; Bacteroidetes/Chlorobi group; Bacteroidetes; Bacteroidia; Bacteroidales; Bacteroidaceae; Bacteroides; Bacteroides plebeius	45	1	38	0	0	0	1	0	0	0	0	0	0	0	0
Bacteroides salanitronis DSM 18170	C	CFB Group Bacteria	Lineage: Bacteria; Bacteroidetes/Chlorobi group; Bacteroidetes; Bacteroidia; Bacteroidales; Bacteroidaceae; Bacteroides; Bacteroides salanitronis	36	2	28	0	0	0	1	0	0	1	0	0	0	0	0
Bacteroides sp. 1_1_14	D	CFB Group Bacteria	Lineage: Bacteria; Bacteroidetes/Chlorobi group; Bacteroidetes; Bacteroidia; Bacteroidales; Bacteroidaceae; Bacteroides	67	2	52	0	0	0	1	1	0	1	0	0	1	0	0
Bacteroides sp. 1_1_6	D	CFB Group Bacteria	Lineage: Bacteria; Bacteroidetes/Chlorobi group; Bacteroidetes; Bacteroidia; Bacteroidales; Bacteroidaceae; Bacteroides	75	2	59	0	0	0	1	1	0	1	0	0	1	0	0
Bacteroides sp. 2_1_16	D	CFB Group Bacteria	Lineage: Bacteria; Bacteroidetes/Chlorobi group; Bacteroidetes; Bacteroidia; Bacteroidales; Bacteroidaceae; Bacteroides	45	1	31	0	0	0	3	4	0	1	0	0	0	0	0
Bacteroides sp. 2_1_22	D	CFB Group Bacteria	Lineage: Bacteria; Bacteroidetes/Chlorobi group; Bacteroidetes; Bacteroidia; Bacteroidales; Bacteroidaceae; Bacteroides	32	1	28	0	0	0	1	0	0	0	0	0	0	0	0
Bacteroides sp. 2_1_33B	D	CFB Group Bacteria	Lineage: Bacteria; Bacteroidetes/Chlorobi group; Bacteroidetes; Bacteroidia; Bacteroidales; Bacteroidaceae; Bacteroides	53	0	43	0	0	0	2	3	0	1	0	0	0	0	0
Bacteroides sp. 2_1_7	D	CFB Group Bacteria	Lineage: Bacteria; Bacteroidetes/Chlorobi group; Bacteroidetes; Bacteroidia; Bacteroidales; Bacteroidaceae; Bacteroides	54	0	43	0	0	0	2	3	0	1	0	0	0	0	0
Bacteroides sp. 2_2_4	D	CFB Group Bacteria	Lineage: Bacteria; Bacteroidetes/Chlorobi group; Bacteroidetes; Bacteroidia; Bacteroidales; Bacteroidaceae; Bacteroides	93	1	75	0	0	1	1	1	0	1	0	0	1	0	0
Bacteroides sp. 20_3	D	CFB Group Bacteria	Lineage: Bacteria; Bacteroidetes/Chlorobi group; Bacteroidetes; Bacteroidia; Bacteroidales; Bacteroidaceae; Bacteroides	52	0	39	0	0	0	3	3	0	1	0	0	0	0	0
Bacteroides sp. 3_1_19	D	CFB Group Bacteria	Lineage: Bacteria; Bacteroidetes/Chlorobi group; Bacteroidetes; Bacteroidia; Bacteroidales; Bacteroidaceae; Bacteroides	49	0	39	0	0	0	1	3	0	1	0	0	0	0	0
Bacteroides sp. 3_1_23	D	CFB Group Bacteria	Lineage: Bacteria; Bacteroidetes/Chlorobi group; Bacteroidetes; Bacteroidia; Bacteroidales; Bacteroidaceae; Bacteroides	85	2	71	0	0	0	1	0	0	1	0	0	1	0	0
Bacteroides sp. 3_1_33FAA	D	CFB Group Bacteria	Lineage: Bacteria; Bacteroidetes/Chlorobi group; Bacteroidetes; Bacteroidia; Bacteroidales; Bacteroidaceae; Bacteroides	51	1	44	0	0	0	1	2	0	0	0	0	0	0	0
Bacteroides sp. 3_1_40A	D	CFB Group Bacteria	Lineage: Bacteria; Bacteroidetes/Chlorobi group; Bacteroidetes; Bacteroidia; Bacteroidales; Bacteroidaceae; Bacteroides	24	0	22	0	0	0	0	1	0	0	0	0	0	0	0
Bacteroides sp. 3_2_5	D	CFB Group Bacteria	Lineage: Bacteria; Bacteroidetes/Chlorobi group; Bacteroidetes; Bacteroidia; Bacteroidales; Bacteroidaceae; Bacteroides	52	1	42	0	0	0	3	3	0	0	0	0	0	0	0
Bacteroides sp. 4_1_36	D	CFB Group Bacteria	Lineage: Bacteria; Bacteroidetes/Chlorobi group; Bacteroidetes; Bacteroidia; Bacteroidales; Bacteroidaceae; Bacteroides	33	0	28	0	0	0	1	0	0	0	0	0	0	0	0
Bacteroides sp. 4_3_47FAA	D	CFB Group Bacteria	Lineage: Bacteria; Bacteroidetes/Chlorobi group; Bacteroidetes; Bacteroidia; Bacteroidales; Bacteroidaceae; Bacteroides	64	1	52	0	0	0	1	3	0	0	0	0	1	0	0
Bacteroides sp. 9_1_42FAA	D	CFB Group Bacteria	Lineage: Bacteria; Bacteroidetes/Chlorobi group; Bacteroidetes; Bacteroidia; Bacteroidales; Bacteroidaceae; Bacteroides	70	1	59	0	0	0	1	2	0	0	0	0	0	0	0
Bacteroides sp. D1	D	CFB Group Bacteria	Lineage: Bacteria; Bacteroidetes/Chlorobi group; Bacteroidetes; Bacteroidia; Bacteroidales; Bacteroidaceae; Bacteroides	79	2	62	0	0	0	1	0	0	1	0	0	1	0	0
Bacteroides sp. D2	D	CFB Group Bacteria	Lineage: Bacteria; Bacteroidetes/Chlorobi group; Bacteroidetes; Bacteroidia; Bacteroidales; Bacteroidaceae; Bacteroides	174	3	147	0	0	0	2	4	0	1	0	0	1	0	0
Bacteroides sp. D20	D	CFB Group Bacteria	Lineage: Bacteria; Bacteroidetes/Chlorobi group; Bacteroidetes; Bacteroidia; Bacteroidales; Bacteroidaceae; Bacteroides	50	1	38	0	0	0	1	1	0	1	0	0	0	0	0
Bacteroides sp. D22	D	CFB Group Bacteria	Lineage: Bacteria; Bacteroidetes/Chlorobi group; Bacteroidetes; Bacteroidia; Bacteroidales; Bacteroidaceae; Bacteroides	74	3	57	0	0	0	1	0	0	1	0	0	1	0	0
Bacteroides sp. D4	D	CFB Group Bacteria	Lineage: Bacteria; Bacteroidetes/Chlorobi group; Bacteroidetes; Bacteroidia; Bacteroidales; Bacteroidaceae; Bacteroides; Bacteroides dorei	51	1	47	0	0	0	0	1	0	0	0	0	0	0	0
Bacteroides stercoris ATCC 43183	D	CFB Group Bacteria	Lineage: Bacteria; Bacteroidetes/Chlorobi group; Bacteroidetes; Bacteroidia; Bacteroidales; Bacteroidaceae; Bacteroides; Bacteroides stercoris	47	1	35	0	0	0	1	3	0	1	0	0	0	0	0
Bacteroides thetaiotaomicron VPI-5482	C	CFB Group Bacteria	Lineage: Bacteria; Bacteroidetes/Chlorobi group; Bacteroidetes; Bacteroidia; Bacteroidales; Bacteroidaceae; Bacteroides; Bacteroides thetaiotaomicron	99	2	80	0	0	0	1	1	0	1	0	0	1	0	0
Bacteroides uniformis ATCC 8492	D	CFB Group Bacteria	Lineage: Bacteria; Bacteroidetes/Chlorobi group; Bacteroidetes; Bacteroidia; Bacteroidales; Bacteroidaceae; Bacteroides; Bacteroides uniformis	67	1	55	0	0	0	1	1	0	2	0	0	0	0	0
Bacteroides vulgatus ATCC 8482	C	CFB Group Bacteria	Lineage: Bacteria; Bacteroidetes/Chlorobi group; Bacteroidetes; Bacteroidia; Bacteroidales; Bacteroidaceae; Bacteroides; Bacteroides vulgatus	72	1	61	0	0	0	1	4	0	0	0	0	1	0	0
Bacteroides vulgatus PC510	D	CFB Group Bacteria	Lineage: Bacteria; Bacteroidetes/Chlorobi group; Bacteroidetes; Bacteroidia; Bacteroidales; Bacteroidaceae; Bacteroides; Bacteroides vulgatus	54	0	46	0	0	0	1	3	0	0	0	0	1	0	0
Bacteroides xylanisolvens SD CC 1b	D	CFB Group Bacteria	Lineage: Bacteria; Bacteroidetes/Chlorobi group; Bacteroidetes; Bacteroidia; Bacteroidales; Bacteroidaceae; Bacteroides; Bacteroides xylanisolvens	9	0	9	0	0	0	0	0	0	0	0	0	0	0	0
Bacteroidetes oral taxon 274 str. F0058	D	CFB Group Bacteria	Lineage: Bacteria; Bacteroidetes/Chlorobi group; Bacteroidetes; Bacteroidetes oral taxon 274	5	0	0	0	0	0	0	2	0	0	0	0	0	0	0
Bartonella grahamii as4aup	C	Alphaproteobacteria	Lineage: Bacteria; Proteobacteria; Alphaproteobacteria; Rhizobiales; Bartonellaceae; Bartonella; Bartonella grahamii	1	0	0	0	0	0	0	0	0	0	0	1	0	0	0
Bartonella henselae str. Houston-1	C	Alphaproteobacteria	Lineage: Bacteria; Proteobacteria; Alphaproteobacteria; Rhizobiales; Bartonellaceae; Bartonella; Bartonella henselae	1	0	0	0	0	0	0	0	0	0	0	1	0	0	0
Bartonella quintana str. Toulouse	C	Alphaproteobacteria	Lineage: Bacteria; Proteobacteria; Alphaproteobacteria; Rhizobiales; Bartonellaceae; Bartonella; Bartonella quintana	1	0	0	0	0	0	0	0	0	0	0	1	0	0	0
Bartonella tribocorum CIP 105476	C	Alphaproteobacteria	Lineage: Bacteria; Proteobacteria; Alphaproteobacteria; Rhizobiales; Bartonellaceae; Bartonella; Bartonella tribocorum	1	0	0	0	0	0	0	0	0	0	0	1	0	0	0
Bdellovibrio bacteriovorus HD100	C	Deltaproteobacteria	Lineage: Bacteria; Proteobacteria; delta/epsilon subdivisions; Deltaproteobacteria; Bdellovibrionales; Bdellovibrionaceae; Bdellovibrio; Bdellovibrio bacteriovorus	2	0	0	0	0	1	0	0	0	0	0	0	0	0	0
Beggiatoa sp. PS	D	Gammaproteobacteria	Lineage: Bacteria; Proteobacteria; Gammaproteobacteria; Thiotrichales; Thiotrichaceae; Beggiatoa	1	0	0	0	0	0	0	0	0	0	0	0	0	0	0
Beijerinckia indica subsp. indica ATCC 9039	C	Alphaproteobacteria	Lineage: Bacteria; Proteobacteria; Alphaproteobacteria; Rhizobiales; Beijerinckiaceae; Beijerinckia; Beijerinckia indica; Beijerinckia indica subsp. indica	11	0	0	1	0	0	7	1	0	0	0	0	0	0	0
beta proteobacterium KB13	D	Betaproteobacteria	Lineage: Bacteria; Proteobacteria; Betaproteobacteria	2	0	0	0	0	0	1	0	0	0	0	0	1	0	0
Bilophila wadsworthia 3_1_6	D	Deltaproteobacteria	Lineage: Bacteria; Proteobacteria; delta/epsilon subdivisions; Deltaproteobacteria; Desulfovibrionales; Desulfovibrionaceae; Bilophila; Bilophila wadsworthia	3	0	0	0	0	0	1	0	0	0	0	0	0	0	0
Blastopirellula marina DSM 3645	D	Planctomycetes	Lineage: Bacteria; Planctomycetes; Planctomycetacia; Planctomycetales; Planctomycetaceae; Blastopirellula; Blastopirellula marina	1	0	0	0	0	0	0	1	0	0	0	0	0	0	0
Bordetella avium 197N	C	Betaproteobacteria	Lineage: Bacteria; Proteobacteria; Betaproteobacteria; Burkholderiales; Alcaligenaceae; Bordetella; Bordetella avium	10	0	0	0	0	0	4	2	0	0	0	3	1	0	0
Bordetella bronchiseptica	C	Betaproteobacteria	Lineage: Bacteria; Proteobacteria; Betaproteobacteria; Burkholderiales; Alcaligenaceae; Bordetella	2	0	0	0	0	0	2	0	0	0	0	0	0	0	0
Bordetella bronchiseptica RB50	C	Betaproteobacteria	Lineage: Bacteria; Proteobacteria; Betaproteobacteria; Burkholderiales; Alcaligenaceae; Bordetella; Bordetella bronchiseptica	18	0	0	0	0	0	9	4	0	0	0	3	1	0	0
Bordetella parapertussis 12822	C	Betaproteobacteria	Lineage: Bacteria; Proteobacteria; Betaproteobacteria; Burkholderiales; Alcaligenaceae; Bordetella; Bordetella parapertussis	13	0	0	0	0	0	8	2	0	0	0	2	1	0	0
Bordetella pertussis	C	Betaproteobacteria	Lineage: Bacteria; Proteobacteria; Betaproteobacteria; Burkholderiales; Alcaligenaceae; Bordetella	1	0	0	0	0	0	0	1	0	0	0	0	0	0	0
Bordetella pertussis Tohama I	C	Betaproteobacteria	Lineage: Bacteria; Proteobacteria; Betaproteobacteria; Burkholderiales; Alcaligenaceae; Bordetella; Bordetella pertussis	14	0	0	0	0	0	9	2	0	0	0	2	1	0	0
Bordetella petrii DSM 12804	C	Betaproteobacteria	Lineage: Bacteria; Proteobacteria; Betaproteobacteria; Burkholderiales; Alcaligenaceae; Bordetella; Bordetella petrii	12	0	0	0	0	0	7	1	1	0	0	0	1	1	0
Bradyrhizobium japonicum	D	Alphaproteobacteria	Lineage: Bacteria; Proteobacteria; Alphaproteobacteria; Rhizobiales; Bradyrhizobiaceae; Bradyrhizobium	3	0	0	0	0	0	1	0	0	0	0	2	0	0	0
Bradyrhizobium japonicum USDA 110	C	Alphaproteobacteria	Lineage: Bacteria; Proteobacteria; Alphaproteobacteria; Rhizobiales; Bradyrhizobiaceae; Bradyrhizobium; Bradyrhizobium japonicum	11	0	0	0	0	0	5	0	1	0	0	1	1	0	1
Bradyrhizobium sp. BTAi1	C	Alphaproteobacteria	Lineage: Bacteria; Proteobacteria; Alphaproteobacteria; Rhizobiales; Bradyrhizobiaceae; Bradyrhizobium	11	0	0	0	0	0	6	2	0	0	0	0	1	0	0
Bradyrhizobium sp. ORS278	C	Alphaproteobacteria	Lineage: Bacteria; Proteobacteria; Alphaproteobacteria; Rhizobiales; Bradyrhizobiaceae; Bradyrhizobium	7	0	0	0	0	0	4	0	0	0	0	0	1	0	0
Brevundimonas sp. BAL3	D	Alphaproteobacteria	Lineage: Bacteria; Proteobacteria; Alphaproteobacteria; Caulobacterales; Caulobacteraceae; Brevundimonas	37	13	0	6	0	0	11	1	0	0	1	2	1	0	0
Brevundimonas subvibrioides ATCC 15264	C	Alphaproteobacteria	Lineage: Bacteria; Proteobacteria; Alphaproteobacteria; Caulobacterales; Caulobacteraceae; Brevundimonas; Brevundimonas subvibrioides	31	9	0	6	1	0	10	1	0	0	0	0	1	0	0
Brucella abortus bv. 1 str. 9-941	C	Alphaproteobacteria	Lineage: Bacteria; Proteobacteria; Alphaproteobacteria; Rhizobiales; Brucellaceae; Brucella; Brucella abortus	2	0	0	0	0	0	0	1	0	0	0	1	0	0	0
Brucella abortus bv. 3 str. Tulya	D	Alphaproteobacteria	Lineage: Bacteria; Proteobacteria; Alphaproteobacteria; Rhizobiales; Brucellaceae; Brucella; Brucella abortus	5	0	0	0	0	0	0	2	0	0	0	1	0	2	0
Brucella abortus bv. 5 str. B3196	D	Alphaproteobacteria	Lineage: Bacteria; Proteobacteria; Alphaproteobacteria; Rhizobiales; Brucellaceae; Brucella; Brucella abortus	1	0	0	0	0	0	0	1	0	0	0	0	0	0	0
Brucella abortus NCTC 8038	D	Alphaproteobacteria	Lineage: Bacteria; Proteobacteria; Alphaproteobacteria; Rhizobiales; Brucellaceae; Brucella; Brucella abortus	1	0	0	0	0	0	0	0	0	0	0	0	0	1	0
Brucella abortus str. 2308 A	D	Alphaproteobacteria	Lineage: Bacteria; Proteobacteria; Alphaproteobacteria; Rhizobiales; Brucellaceae; Brucella; Brucella abortus	3	0	0	0	0	0	0	1	0	0	0	1	0	1	0
Brucella canis ATCC 23365	C	Alphaproteobacteria	Lineage: Bacteria; Proteobacteria; Alphaproteobacteria; Rhizobiales; Brucellaceae; Brucella; Brucella canis	1	0	0	0	0	0	0	0	0	0	0	1	0	0	0
Brucella ceti M13/05/1	D	Alphaproteobacteria	Lineage: Bacteria; Proteobacteria; Alphaproteobacteria; Rhizobiales; Brucellaceae; Brucella; Brucella ceti	2	0	0	0	0	0	0	1	0	0	0	0	0	1	0
Brucella ceti M490/95/1	D	Alphaproteobacteria	Lineage: Bacteria; Proteobacteria; Alphaproteobacteria; Rhizobiales; Brucellaceae; Brucella; Brucella ceti	2	0	0	0	0	0	0	1	0	0	0	1	0	0	0
Brucella ceti M644/93/1	D	Alphaproteobacteria	Lineage: Bacteria; Proteobacteria; Alphaproteobacteria; Rhizobiales; Brucellaceae; Brucella; Brucella ceti	1	0	0	0	0	0	0	0	0	0	0	1	0	0	0
Brucella ceti str. Cudo	D	Alphaproteobacteria	Lineage: Bacteria; Proteobacteria; Alphaproteobacteria; Rhizobiales; Brucellaceae; Brucella; Brucella ceti	3	0	0	0	0	0	0	1	0	0	0	1	0	1	0
Brucella melitensis ATCC 23457	C	Alphaproteobacteria	Lineage: Bacteria; Proteobacteria; Alphaproteobacteria; Rhizobiales; Brucellaceae; Brucella; Brucella melitensis	3	0	0	0	0	0	0	1	0	0	0	1	0	1	0
Brucella melitensis biovar Abortus 2308	C	Alphaproteobacteria	Lineage: Bacteria; Proteobacteria; Alphaproteobacteria; Rhizobiales; Brucellaceae; Brucella; Brucella abortus	1	0	0	0	0	0	0	0	0	0	0	1	0	0	0
Brucella melitensis bv. 1 str. 16M	C	Alphaproteobacteria	Lineage: Bacteria; Proteobacteria; Alphaproteobacteria; Rhizobiales; Brucellaceae; Brucella; Brucella melitensis	5	0	0	0	0	0	0	2	0	0	0	1	0	2	0
Brucella melitensis bv. 1 str. Rev.1	D	Alphaproteobacteria	Lineage: Bacteria; Proteobacteria; Alphaproteobacteria; Rhizobiales; Brucellaceae; Brucella; Brucella melitensis	1	0	0	0	0	0	0	1	0	0	0	0	0	0	0
Brucella melitensis bv. 3 str. Ether	D	Alphaproteobacteria	Lineage: Bacteria; Proteobacteria; Alphaproteobacteria; Rhizobiales; Brucellaceae; Brucella; Brucella melitensis	1	0	0	0	0	0	0	0	0	0	0	1	0	0	0
Brucella neotomae 5K33	D	Alphaproteobacteria	Lineage: Bacteria; Proteobacteria; Alphaproteobacteria; Rhizobiales; Brucellaceae; Brucella; Brucella neotomae	2	0	0	0	0	0	0	0	0	0	0	0	0	2	0
Brucella ovis ATCC 25840	C	Alphaproteobacteria	Lineage: Bacteria; Proteobacteria; Alphaproteobacteria; Rhizobiales; Brucellaceae; Brucella; Brucella ovis	3	0	0	0	0	0	0	1	0	0	0	1	0	1	0
Brucella pinnipedialis B2/94	D	Alphaproteobacteria	Lineage: Bacteria; Proteobacteria; Alphaproteobacteria; Rhizobiales; Brucellaceae; Brucella; Brucella pinnipedialis	1	0	0	0	0	0	0	1	0	0	0	0	0	0	0
Brucella pinnipedialis M163/99/10	D	Alphaproteobacteria	Lineage: Bacteria; Proteobacteria; Alphaproteobacteria; Rhizobiales; Brucellaceae; Brucella; Brucella pinnipedialis	1	0	0	0	0	0	0	0	0	0	0	0	0	1	0
Brucella pinnipedialis M292/94/1	D	Alphaproteobacteria	Lineage: Bacteria; Proteobacteria; Alphaproteobacteria; Rhizobiales; Brucellaceae; Brucella; Brucella pinnipedialis	1	0	0	0	0	0	0	0	0	0	0	1	0	0	0
Brucella sp. 83/13	D	Alphaproteobacteria	Lineage: Bacteria; Proteobacteria; Alphaproteobacteria; Rhizobiales; Brucellaceae; Brucella	2	0	0	0	0	0	0	1	0	0	0	1	0	0	0
Brucella sp. BO1	D	Alphaproteobacteria	Lineage: Bacteria; Proteobacteria; Alphaproteobacteria; Rhizobiales; Brucellaceae; Brucella	3	0	0	0	0	0	0	1	0	0	0	1	0	1	0
Brucella sp. BO2	D	Alphaproteobacteria	Lineage: Bacteria; Proteobacteria; Alphaproteobacteria; Rhizobiales; Brucellaceae; Brucella	2	0	0	0	0	0	0	1	0	0	0	1	0	0	0
Brucella suis 1330	C	Alphaproteobacteria	Lineage: Bacteria; Proteobacteria; Alphaproteobacteria; Rhizobiales; Brucellaceae; Brucella; Brucella suis	3	0	0	0	0	0	0	1	0	0	0	1	0	1	0
Brucella suis ATCC 23445	C	Alphaproteobacteria	Lineage: Bacteria; Proteobacteria; Alphaproteobacteria; Rhizobiales; Brucellaceae; Brucella; Brucella suis	2	0	0	0	0	0	0	1	0	0	0	1	0	0	0
Brucella suis bv. 3 str. 686	D	Alphaproteobacteria	Lineage: Bacteria; Proteobacteria; Alphaproteobacteria; Rhizobiales; Brucellaceae; Brucella; Brucella suis	3	0	0	0	0	0	0	1	0	0	0	0	0	2	0
Brucella suis bv. 4 str. 40	D	Alphaproteobacteria	Lineage: Bacteria; Proteobacteria; Alphaproteobacteria; Rhizobiales; Brucellaceae; Brucella; Brucella suis	1	0	0	0	0	0	0	0	0	0	0	1	0	0	0
Brucella suis bv. 5 str. 513	D	Alphaproteobacteria	Lineage: Bacteria; Proteobacteria; Alphaproteobacteria; Rhizobiales; Brucellaceae; Brucella; Brucella suis	5	0	0	0	0	0	0	2	0	0	0	1	0	2	0
Burkholderia ambifaria AMMD	C	Betaproteobacteria	Lineage: Bacteria; Proteobacteria; Betaproteobacteria; Burkholderiales; Burkholderiaceae; Burkholderia; Burkholderia cepacia complex; Burkholderia ambifaria	15	0	0	0	0	0	9	2	0	0	0	1	1	1	0
Burkholderia ambifaria IOP40-10	D	Betaproteobacteria	Lineage: Bacteria; Proteobacteria; Betaproteobacteria; Burkholderiales; Burkholderiaceae; Burkholderia; Burkholderia cepacia complex; Burkholderia ambifaria	14	0	0	1	0	0	8	1	0	0	0	1	1	1	0
Burkholderia ambifaria MC40-6	C	Betaproteobacteria	Lineage: Bacteria; Proteobacteria; Betaproteobacteria; Burkholderiales; Burkholderiaceae; Burkholderia; Burkholderia cepacia complex; Burkholderia ambifaria	14	0	0	0	0	0	9	1	0	0	0	1	1	1	0
Burkholderia ambifaria MEX-5	D	Betaproteobacteria	Lineage: Bacteria; Proteobacteria; Betaproteobacteria; Burkholderiales; Burkholderiaceae; Burkholderia; Burkholderia cepacia complex; Burkholderia ambifaria	16	0	0	1	0	0	9	1	0	0	0	1	1	1	0
Burkholderia cenocepacia AU 1054	C	Betaproteobacteria	Lineage: Bacteria; Proteobacteria; Betaproteobacteria; Burkholderiales; Burkholderiaceae; Burkholderia; Burkholderia cepacia complex; Burkholderia cenocepacia	20	0	0	2	0	0	12	1	0	0	0	1	1	1	0
Burkholderia cenocepacia HI2424	C	Betaproteobacteria	Lineage: Bacteria; Proteobacteria; Betaproteobacteria; Burkholderiales; Burkholderiaceae; Burkholderia; Burkholderia cepacia complex; Burkholderia cenocepacia	7	0	0	0	0	0	6	0	0	0	0	0	1	0	0
Burkholderia cenocepacia J2315	C	Betaproteobacteria	Lineage: Bacteria; Proteobacteria; Betaproteobacteria; Burkholderiales; Burkholderiaceae; Burkholderia; Burkholderia cepacia complex; Burkholderia cenocepacia	22	0	0	1	0	0	15	1	0	0	0	1	1	1	0
Burkholderia cenocepacia MC0-3	C	Betaproteobacteria	Lineage: Bacteria; Proteobacteria; Betaproteobacteria; Burkholderiales; Burkholderiaceae; Burkholderia; Burkholderia cepacia complex; Burkholderia cenocepacia	21	0	0	2	0	0	14	1	0	0	0	1	1	0	0
Burkholderia cenocepacia PC184	D	Betaproteobacteria	Lineage: Bacteria; Proteobacteria; Betaproteobacteria; Burkholderiales; Burkholderiaceae; Burkholderia; Burkholderia cepacia complex; Burkholderia cenocepacia	18	0	0	2	0	0	12	1	0	0	0	0	1	1	0
Burkholderia dolosa AUO158	D	Betaproteobacteria	Lineage: Bacteria; Proteobacteria; Betaproteobacteria; Burkholderiales; Burkholderiaceae; Burkholderia; Burkholderia cepacia complex; Burkholderia dolosa	11	0	0	1	0	0	5	1	0	0	0	1	1	1	0
Burkholderia glumae BGR1	C	Betaproteobacteria	Lineage: Bacteria; Proteobacteria; Betaproteobacteria; Burkholderiales; Burkholderiaceae; Burkholderia; Burkholderia glumae	12	0	0	1	0	0	8	1	0	0	0	0	1	0	0
Burkholderia graminis C4D1M	D	Betaproteobacteria	Lineage: Bacteria; Proteobacteria; Betaproteobacteria; Burkholderiales; Burkholderiaceae; Burkholderia; Burkholderia graminis	9	0	0	1	0	0	4	1	0	0	0	0	1	0	0
Burkholderia mallei 2002721280	D	Betaproteobacteria	Lineage: Bacteria; Proteobacteria; Betaproteobacteria; Burkholderiales; Burkholderiaceae; Burkholderia; pseudomallei group; Burkholderia mallei	2	0	0	0	0	0	0	0	0	0	0	1	0	1	0
Burkholderia mallei ATCC 10399	D	Betaproteobacteria	Lineage: Bacteria; Proteobacteria; Betaproteobacteria; Burkholderiales; Burkholderiaceae; Burkholderia; pseudomallei group; Burkholderia mallei	1	0	0	0	0	0	1	0	0	0	0	0	0	0	0
Burkholderia mallei ATCC 23344	C	Betaproteobacteria	Lineage: Bacteria; Proteobacteria; Betaproteobacteria; Burkholderiales; Burkholderiaceae; Burkholderia; pseudomallei group; Burkholderia mallei	8	0	0	0	0	0	3	1	0	0	0	1	1	1	0
Burkholderia mallei GB8 horse 4	D	Betaproteobacteria	Lineage: Bacteria; Proteobacteria; Betaproteobacteria; Burkholderiales; Burkholderiaceae; Burkholderia; pseudomallei group; Burkholderia mallei	4	0	0	0	0	0	2	1	0	0	0	0	1	0	0
Burkholderia mallei NCTC 10229	C	Betaproteobacteria	Lineage: Bacteria; Proteobacteria; Betaproteobacteria; Burkholderiales; Burkholderiaceae; Burkholderia; pseudomallei group; Burkholderia mallei	4	0	0	0	0	0	2	0	0	0	0	1	1	0	0
Burkholderia mallei NCTC 10247	C	Betaproteobacteria	Lineage: Bacteria; Proteobacteria; Betaproteobacteria; Burkholderiales; Burkholderiaceae; Burkholderia; pseudomallei group; Burkholderia mallei	1	0	0	0	0	0	1	0	0	0	0	0	0	0	0
Burkholderia mallei PRL-20	D	Betaproteobacteria	Lineage: Bacteria; Proteobacteria; Betaproteobacteria; Burkholderiales; Burkholderiaceae; Burkholderia; pseudomallei group; Burkholderia mallei	2	0	0	0	0	0	2	0	0	0	0	0	0	0	0
Burkholderia mallei SAVP1	C	Betaproteobacteria	Lineage: Bacteria; Proteobacteria; Betaproteobacteria; Burkholderiales; Burkholderiaceae; Burkholderia; pseudomallei group; Burkholderia mallei	2	0	0	0	0	0	1	0	0	0	0	1	0	0	0
Burkholderia multivorans ATCC 17616	C	Betaproteobacteria	Lineage: Bacteria; Proteobacteria; Betaproteobacteria; Burkholderiales; Burkholderiaceae; Burkholderia; Burkholderia cepacia complex; Burkholderia multivorans	16	0	0	0	0	0	10	1	0	0	0	1	2	1	0
Burkholderia multivorans CGD1	D	Betaproteobacteria	Lineage: Bacteria; Proteobacteria; Betaproteobacteria; Burkholderiales; Burkholderiaceae; Burkholderia; Burkholderia cepacia complex; Burkholderia multivorans	17	0	0	0	0	0	10	2	0	0	0	1	1	1	0
Burkholderia multivorans CGD2M	D	Betaproteobacteria	Lineage: Bacteria; Proteobacteria; Betaproteobacteria; Burkholderiales; Burkholderiaceae; Burkholderia; Burkholderia cepacia complex; Burkholderia multivorans	12	0	0	0	0	0	7	1	0	0	0	1	1	1	0
Burkholderia oklahomensis C6786	D	Betaproteobacteria	Lineage: Bacteria; Proteobacteria; Betaproteobacteria; Burkholderiales; Burkholderiaceae; Burkholderia; pseudomallei group; Burkholderia oklahomensis	11	0	0	1	0	0	5	1	0	0	0	1	1	1	0
Burkholderia oklahomensis EO147	D	Betaproteobacteria	Lineage: Bacteria; Proteobacteria; Betaproteobacteria; Burkholderiales; Burkholderiaceae; Burkholderia; pseudomallei group; Burkholderia oklahomensis	12	0	0	1	0	0	6	1	0	0	0	1	1	1	0
Burkholderia phymatum STM815	C	Betaproteobacteria	Lineage: Bacteria; Proteobacteria; Betaproteobacteria; Burkholderiales; Burkholderiaceae; Burkholderia; Burkholderia phymatum	4	0	0	0	0	0	2	1	0	0	0	0	0	0	0
Burkholderia phytofirmans PsJN	C	Betaproteobacteria	Lineage: Bacteria; Proteobacteria; Betaproteobacteria; Burkholderiales; Burkholderiaceae; Burkholderia; Burkholderia phytofirmans	7	0	0	1	0	0	3	1	0	0	0	0	0	0	0
Burkholderia pseudomallei 1106a	C	Betaproteobacteria	Lineage: Bacteria; Proteobacteria; Betaproteobacteria; Burkholderiales; Burkholderiaceae; Burkholderia; pseudomallei group; Burkholderia pseudomallei	7	0	0	0	0	0	2	1	0	0	0	1	1	1	0
Burkholderia pseudomallei 112	D	Betaproteobacteria	Lineage: Bacteria; Proteobacteria; Betaproteobacteria; Burkholderiales; Burkholderiaceae; Burkholderia; pseudomallei group; Burkholderia pseudomallei	5	0	0	0	0	0	3	0	0	0	0	1	0	1	0
Burkholderia pseudomallei 14	D	Betaproteobacteria	Lineage: Bacteria; Proteobacteria; Betaproteobacteria; Burkholderiales; Burkholderiaceae; Burkholderia; pseudomallei group; Burkholderia pseudomallei	9	0	0	0	0	0	4	1	0	0	0	1	1	1	0
Burkholderia pseudomallei 1655	D	Betaproteobacteria	Lineage: Bacteria; Proteobacteria; Betaproteobacteria; Burkholderiales; Burkholderiaceae; Burkholderia; pseudomallei group; Burkholderia pseudomallei	8	0	0	0	0	0	3	1	0	0	0	1	1	1	0
Burkholderia pseudomallei 1710a	D	Betaproteobacteria	Lineage: Bacteria; Proteobacteria; Betaproteobacteria; Burkholderiales; Burkholderiaceae; Burkholderia; pseudomallei group; Burkholderia pseudomallei	3	0	0	0	0	0	2	0	0	0	0	1	0	0	0
Burkholderia pseudomallei 1710b	C	Betaproteobacteria	Lineage: Bacteria; Proteobacteria; Betaproteobacteria; Burkholderiales; Burkholderiaceae; Burkholderia; pseudomallei group; Burkholderia pseudomallei	10	0	0	0	0	0	5	1	0	0	0	1	1	1	0
Burkholderia pseudomallei 305	D	Betaproteobacteria	Lineage: Bacteria; Proteobacteria; Betaproteobacteria; Burkholderiales; Burkholderiaceae; Burkholderia; pseudomallei group; Burkholderia pseudomallei	9	0	0	0	0	0	4	1	0	0	0	1	1	1	0
Burkholderia pseudomallei 406e	D	Betaproteobacteria	Lineage: Bacteria; Proteobacteria; Betaproteobacteria; Burkholderiales; Burkholderiaceae; Burkholderia; pseudomallei group; Burkholderia pseudomallei	5	0	0	0	0	0	3	1	0	0	0	0	1	0	0
Burkholderia pseudomallei 576	D	Betaproteobacteria	Lineage: Bacteria; Proteobacteria; Betaproteobacteria; Burkholderiales; Burkholderiaceae; Burkholderia; pseudomallei group; Burkholderia pseudomallei	8	0	0	0	0	0	3	1	0	0	0	1	1	1	0
Burkholderia pseudomallei 668	C	Betaproteobacteria	Lineage: Bacteria; Proteobacteria; Betaproteobacteria; Burkholderiales; Burkholderiaceae; Burkholderia; pseudomallei group; Burkholderia pseudomallei	10	0	0	0	0	0	5	1	0	0	0	1	1	1	0
Burkholderia pseudomallei 7894	D	Betaproteobacteria	Lineage: Bacteria; Proteobacteria; Betaproteobacteria; Burkholderiales; Burkholderiaceae; Burkholderia; pseudomallei group; Burkholderia pseudomallei	7	0	0	0	0	0	3	1	0	0	0	1	0	1	0
Burkholderia pseudomallei 9	D	Betaproteobacteria	Lineage: Bacteria; Proteobacteria; Betaproteobacteria; Burkholderiales; Burkholderiaceae; Burkholderia; pseudomallei group; Burkholderia pseudomallei	4	0	0	0	0	0	2	1	0	0	0	0	0	0	0
Burkholderia pseudomallei 91	D	Betaproteobacteria	Lineage: Bacteria; Proteobacteria; Betaproteobacteria; Burkholderiales; Burkholderiaceae; Burkholderia; pseudomallei group; Burkholderia pseudomallei	6	0	0	0	0	0	4	1	0	0	0	0	0	0	0
Burkholderia pseudomallei B7210	D	Betaproteobacteria	Lineage: Bacteria; Proteobacteria; Betaproteobacteria; Burkholderiales; Burkholderiaceae; Burkholderia; pseudomallei group; Burkholderia pseudomallei	6	0	0	0	0	0	3	1	0	0	0	0	1	0	0
Burkholderia pseudomallei BCC215	D	Betaproteobacteria	Lineage: Bacteria; Proteobacteria; Betaproteobacteria; Burkholderiales; Burkholderiaceae; Burkholderia; pseudomallei group; Burkholderia pseudomallei	8	0	0	0	0	0	4	1	0	0	0	1	1	0	0
Burkholderia pseudomallei DM98	D	Betaproteobacteria	Lineage: Bacteria; Proteobacteria; Betaproteobacteria; Burkholderiales; Burkholderiaceae; Burkholderia; pseudomallei group; Burkholderia pseudomallei	7	0	0	0	0	0	4	1	0	0	0	1	0	1	0
Burkholderia pseudomallei K96243	C	Betaproteobacteria	Lineage: Bacteria; Proteobacteria; Betaproteobacteria; Burkholderiales; Burkholderiaceae; Burkholderia; pseudomallei group; Burkholderia pseudomallei	10	0	0	0	0	0	5	1	0	0	0	1	1	1	0
Burkholderia pseudomallei MSHR346	C	Betaproteobacteria	Lineage: Bacteria; Proteobacteria; Betaproteobacteria; Burkholderiales; Burkholderiaceae; Burkholderia; pseudomallei group; Burkholderia pseudomallei	9	0	0	0	0	0	4	1	0	0	0	1	1	1	0
Burkholderia pseudomallei NCTC 13177	D	Betaproteobacteria	Lineage: Bacteria; Proteobacteria; Betaproteobacteria; Burkholderiales; Burkholderiaceae; Burkholderia; pseudomallei group; Burkholderia pseudomallei	9	0	0	0	0	0	4	1	0	0	0	1	1	1	0
Burkholderia pseudomallei Pakistan 9	D	Betaproteobacteria	Lineage: Bacteria; Proteobacteria; Betaproteobacteria; Burkholderiales; Burkholderiaceae; Burkholderia; pseudomallei group; Burkholderia pseudomallei	3	0	0	0	0	0	2	1	0	0	0	0	0	0	0
Burkholderia pseudomallei Pasteur 52237	D	Betaproteobacteria	Lineage: Bacteria; Proteobacteria; Betaproteobacteria; Burkholderiales; Burkholderiaceae; Burkholderia; pseudomallei group; Burkholderia pseudomallei	6	0	0	0	0	0	3	1	0	0	0	1	0	1	0
Burkholderia pseudomallei S13	D	Betaproteobacteria	Lineage: Bacteria; Proteobacteria; Betaproteobacteria; Burkholderiales; Burkholderiaceae; Burkholderia; pseudomallei group; Burkholderia pseudomallei	1	0	0	0	0	0	1	0	0	0	0	0	0	0	0
Burkholderia rhizoxinica HKI 454	C	Betaproteobacteria	Lineage: Bacteria; Proteobacteria; Betaproteobacteria; Burkholderiales; Burkholderiaceae; Burkholderia; Burkholderia rhizoxinica	4	0	0	0	0	0	2	1	0	0	0	0	0	1	0
Burkholderia sp. 383	C	Betaproteobacteria	Lineage: Bacteria; Proteobacteria; Betaproteobacteria; Burkholderiales; Burkholderiaceae; Burkholderia; Burkholderia cepacia complex	27	0	0	3	0	0	18	1	0	0	0	1	1	1	0
Burkholderia sp. CCGE1001	C	Betaproteobacteria	Lineage: Bacteria; Proteobacteria; Betaproteobacteria; Burkholderiales; Burkholderiaceae; Burkholderia	9	0	0	0	0	0	5	1	0	0	0	0	1	0	0
Burkholderia sp. CCGE1002	C	Betaproteobacteria	Lineage: Bacteria; Proteobacteria; Betaproteobacteria; Burkholderiales; Burkholderiaceae; Burkholderia	7	0	0	1	0	0	4	1	0	0	0	0	0	0	0
Burkholderia sp. CCGE1003	C	Betaproteobacteria	Lineage: Bacteria; Proteobacteria; Betaproteobacteria; Burkholderiales; Burkholderiaceae; Burkholderia	12	0	0	1	0	0	7	1	0	0	0	0	1	0	0
Burkholderia sp. Ch1-1	D	Betaproteobacteria	Lineage: Bacteria; Proteobacteria; Betaproteobacteria; Burkholderiales; Burkholderiaceae; Burkholderia	9	0	0	1	0	0	4	1	0	0	0	0	0	0	0
Burkholderia sp. H160	D	Betaproteobacteria	Lineage: Bacteria; Proteobacteria; Betaproteobacteria; Burkholderiales; Burkholderiaceae; Burkholderia	4	0	0	1	0	0	2	0	0	0	0	0	0	0	0
Burkholderia thailandensis Bt4	D	Betaproteobacteria	Lineage: Bacteria; Proteobacteria; Betaproteobacteria; Burkholderiales; Burkholderiaceae; Burkholderia; pseudomallei group; Burkholderia thailandensis	8	0	0	0	0	0	4	1	0	0	0	1	1	1	0
Burkholderia thailandensis E264	C	Betaproteobacteria	Lineage: Bacteria; Proteobacteria; Betaproteobacteria; Burkholderiales; Burkholderiaceae; Burkholderia; pseudomallei group; Burkholderia thailandensis	15	0	0	0	0	0	9	1	0	0	0	1	2	1	0
Burkholderia thailandensis MSMB43	D	Betaproteobacteria	Lineage: Bacteria; Proteobacteria; Betaproteobacteria; Burkholderiales; Burkholderiaceae; Burkholderia; pseudomallei group; Burkholderia thailandensis	14	0	0	2	0	0	7	1	0	0	0	1	1	1	0
Burkholderia thailandensis TXDOH	D	Betaproteobacteria	Lineage: Bacteria; Proteobacteria; Betaproteobacteria; Burkholderiales; Burkholderiaceae; Burkholderia; pseudomallei group; Burkholderia thailandensis	10	0	0	0	0	0	5	1	0	0	0	1	1	1	0
Burkholderia ubonensis Bu	D	Betaproteobacteria	Lineage: Bacteria; Proteobacteria; Betaproteobacteria; Burkholderiales; Burkholderiaceae; Burkholderia; Burkholderia ubonensis	16	0	0	0	0	0	10	2	0	0	0	1	1	1	0
Burkholderia vietnamiensis G4	C	Betaproteobacteria	Lineage: Bacteria; Proteobacteria; Betaproteobacteria; Burkholderiales; Burkholderiaceae; Burkholderia; Burkholderia cepacia complex; Burkholderia vietnamiensis	9	0	0	1	0	0	4	1	0	0	0	0	1	1	0
Burkholderia xenovorans LB400	C	Betaproteobacteria	Lineage: Bacteria; Proteobacteria; Betaproteobacteria; Burkholderiales; Burkholderiaceae; Burkholderia; Burkholderia xenovorans	12	0	0	3	0	0	5	1	0	0	0	0	0	0	0
Burkholderiales bacterium 1_1_47	D	Betaproteobacteria	Lineage: Bacteria; Proteobacteria; Betaproteobacteria; Burkholderiales	2	0	0	0	0	0	0	0	0	0	0	1	0	0	0
Calditerrivibrio nitroreducens DSM 19672	C	Bacteria	Lineage: Bacteria; Deferribacteres; Deferribacteres (class); Deferribacterales; Deferribacteraceae; Calditerrivibrio; Calditerrivibrio nitroreducens	1	0	0	0	0	0	0	0	1	0	0	0	0	0	0
Campylobacter coli JV20	D	Epsilonproteobacteria	Lineage: Bacteria; Proteobacteria; delta/epsilon subdivisions; Epsilonproteobacteria; Campylobacterales; Campylobacteraceae; Campylobacter; Campylobacter coli	2	0	0	0	0	0	0	1	1	0	0	0	0	0	0
Campylobacter coli RM2228	D	Epsilonproteobacteria	Lineage: Bacteria; Proteobacteria; delta/epsilon subdivisions; Epsilonproteobacteria; Campylobacterales; Campylobacteraceae; Campylobacter; Campylobacter coli	3	0	0	0	0	0	0	2	1	0	0	0	0	0	0
Campylobacter concisus 13826	C	Epsilonproteobacteria	Lineage: Bacteria; Proteobacteria; delta/epsilon subdivisions; Epsilonproteobacteria; Campylobacterales; Campylobacteraceae; Campylobacter; Campylobacter concisus	4	0	0	0	0	0	1	2	0	0	0	1	0	0	0
Campylobacter curvus 525.92	C	Epsilonproteobacteria	Lineage: Bacteria; Proteobacteria; delta/epsilon subdivisions; Epsilonproteobacteria; Campylobacterales; Campylobacteraceae; Campylobacter; Campylobacter curvus	8	0	0	0	0	0	2	2	1	0	0	3	0	0	0
Campylobacter fetus subsp. fetus 82-40	C	Epsilonproteobacteria	Lineage: Bacteria; Proteobacteria; delta/epsilon subdivisions; Epsilonproteobacteria; Campylobacterales; Campylobacteraceae; Campylobacter; Campylobacter fetus; Campylobacter fetus subsp. fetus	3	0	0	0	0	0	1	1	0	0	0	0	0	0	0
Campylobacter gracilis RM3268	D	Epsilonproteobacteria	Lineage: Bacteria; Proteobacteria; delta/epsilon subdivisions; Epsilonproteobacteria; Campylobacterales; Campylobacteraceae; Campylobacter; Campylobacter gracilis	7	0	0	0	0	0	1	3	1	0	0	2	0	0	0
Campylobacter jejuni RM1221	C	Epsilonproteobacteria	Lineage: Bacteria; Proteobacteria; delta/epsilon subdivisions; Epsilonproteobacteria; Campylobacterales; Campylobacteraceae; Campylobacter; Campylobacter jejuni	2	0	0	0	0	0	0	1	1	0	0	0	0	0	0
Campylobacter jejuni subsp. doylei 269.97	C	Epsilonproteobacteria	Lineage: Bacteria; Proteobacteria; delta/epsilon subdivisions; Epsilonproteobacteria; Campylobacterales; Campylobacteraceae; Campylobacter; Campylobacter jejuni; Campylobacter jejuni subsp. doylei	3	0	0	0	0	0	0	2	1	0	0	0	0	0	0
Campylobacter jejuni subsp. jejuni 1336	D	Epsilonproteobacteria	Lineage: Bacteria; Proteobacteria; delta/epsilon subdivisions; Epsilonproteobacteria; Campylobacterales; Campylobacteraceae; Campylobacter; Campylobacter jejuni; Campylobacter jejuni subsp. jejuni	2	0	0	0	0	0	0	1	1	0	0	0	0	0	0
Campylobacter jejuni subsp. jejuni 260.94	D	Epsilonproteobacteria	Lineage: Bacteria; Proteobacteria; delta/epsilon subdivisions; Epsilonproteobacteria; Campylobacterales; Campylobacteraceae; Campylobacter; Campylobacter jejuni; Campylobacter jejuni subsp. jejuni	3	0	0	0	0	0	0	2	1	0	0	0	0	0	0
Campylobacter jejuni subsp. jejuni 414	D	Epsilonproteobacteria	Lineage: Bacteria; Proteobacteria; delta/epsilon subdivisions; Epsilonproteobacteria; Campylobacterales; Campylobacteraceae; Campylobacter; Campylobacter jejuni; Campylobacter jejuni subsp. jejuni	1	0	0	0	0	0	0	1	0	0	0	0	0	0	0
Campylobacter jejuni subsp. jejuni 81116	C	Epsilonproteobacteria	Lineage: Bacteria; Proteobacteria; delta/epsilon subdivisions; Epsilonproteobacteria; Campylobacterales; Campylobacteraceae; Campylobacter; Campylobacter jejuni; Campylobacter jejuni subsp. jejuni	2	0	0	0	0	0	0	1	1	0	0	0	0	0	0
Campylobacter jejuni subsp. jejuni 81-176	C	Epsilonproteobacteria	Lineage: Bacteria; Proteobacteria; delta/epsilon subdivisions; Epsilonproteobacteria; Campylobacterales; Campylobacteraceae; Campylobacter; Campylobacter jejuni; Campylobacter jejuni subsp. jejuni	4	0	0	0	0	0	0	3	1	0	0	0	0	0	0
Campylobacter jejuni subsp. jejuni 84-25	D	Epsilonproteobacteria	Lineage: Bacteria; Proteobacteria; delta/epsilon subdivisions; Epsilonproteobacteria; Campylobacterales; Campylobacteraceae; Campylobacter; Campylobacter jejuni; Campylobacter jejuni subsp. jejuni	1	0	0	0	0	0	0	1	0	0	0	0	0	0	0
Campylobacter jejuni subsp. jejuni CF93-6	D	Epsilonproteobacteria	Lineage: Bacteria; Proteobacteria; delta/epsilon subdivisions; Epsilonproteobacteria; Campylobacterales; Campylobacteraceae; Campylobacter; Campylobacter jejuni; Campylobacter jejuni subsp. jejuni	1	0	0	0	0	0	0	1	0	0	0	0	0	0	0
Campylobacter jejuni subsp. jejuni CG8421	D	Epsilonproteobacteria	Lineage: Bacteria; Proteobacteria; delta/epsilon subdivisions; Epsilonproteobacteria; Campylobacterales; Campylobacteraceae; Campylobacter; Campylobacter jejuni; Campylobacter jejuni subsp. jejuni	1	0	0	0	0	0	0	1	0	0	0	0	0	0	0
Campylobacter jejuni subsp. jejuni CG8486	D	Epsilonproteobacteria	Lineage: Bacteria; Proteobacteria; delta/epsilon subdivisions; Epsilonproteobacteria; Campylobacterales; Campylobacteraceae; Campylobacter; Campylobacter jejuni; Campylobacter jejuni subsp. jejuni	2	0	0	0	0	0	0	1	1	0	0	0	0	0	0
Campylobacter jejuni subsp. jejuni HB93-13	D	Epsilonproteobacteria	Lineage: Bacteria; Proteobacteria; delta/epsilon subdivisions; Epsilonproteobacteria; Campylobacterales; Campylobacteraceae; Campylobacter; Campylobacter jejuni; Campylobacter jejuni subsp. jejuni	2	0	0	0	0	0	0	1	1	0	0	0	0	0	0
Campylobacter jejuni subsp. jejuni ICDCCJ07001	C	Epsilonproteobacteria	Lineage: Bacteria; Proteobacteria; delta/epsilon subdivisions; Epsilonproteobacteria; Campylobacterales; Campylobacteraceae; Campylobacter; Campylobacter jejuni; Campylobacter jejuni subsp. jejuni	1	0	0	0	0	0	0	0	1	0	0	0	0	0	0
Campylobacter jejuni subsp. jejuni NCTC 11168	C	Epsilonproteobacteria	Lineage: Bacteria; Proteobacteria; delta/epsilon subdivisions; Epsilonproteobacteria; Campylobacterales; Campylobacteraceae; Campylobacter; Campylobacter jejuni; Campylobacter jejuni subsp. jejuni	1	0	0	0	0	0	0	1	0	0	0	0	0	0	0
Campylobacter lari RM2100	C	Epsilonproteobacteria	Lineage: Bacteria; Proteobacteria; delta/epsilon subdivisions; Epsilonproteobacteria; Campylobacterales; Campylobacteraceae; Campylobacter; Campylobacter lari	1	0	0	0	0	0	0	1	0	0	0	0	0	0	0
Campylobacter rectus RM3267	D	Epsilonproteobacteria	Lineage: Bacteria; Proteobacteria; delta/epsilon subdivisions; Epsilonproteobacteria; Campylobacterales; Campylobacteraceae; Campylobacter; Campylobacter rectus	7	0	0	0	0	0	1	2	2	0	0	1	0	1	0
Campylobacter showae RM3277	D	Epsilonproteobacteria	Lineage: Bacteria; Proteobacteria; delta/epsilon subdivisions; Epsilonproteobacteria; Campylobacterales; Campylobacteraceae; Campylobacter; Campylobacter showae	8	0	0	0	0	0	2	1	1	0	0	3	0	1	0
Campylobacter upsaliensis JV21	D	Epsilonproteobacteria	Lineage: Bacteria; Proteobacteria; delta/epsilon subdivisions; Epsilonproteobacteria; Campylobacterales; Campylobacteraceae; Campylobacter; Campylobacter upsaliensis	1	0	0	0	0	0	0	0	1	0	0	0	0	0	0
Campylobacter upsaliensis RM3195	D	Epsilonproteobacteria	Lineage: Bacteria; Proteobacteria; delta/epsilon subdivisions; Epsilonproteobacteria; Campylobacterales; Campylobacteraceae; Campylobacter; Campylobacter upsaliensis	1	0	0	0	0	0	0	0	1	0	0	0	0	0	0
Campylobacterales bacterium GD 1	D	Epsilonproteobacteria	Lineage: Bacteria; Proteobacteria; delta/epsilon subdivisions; Epsilonproteobacteria; Campylobacterales	3	0	0	0	0	0	0	0	0	0	0	0	0	0	0
Candidatus Accumulibacter phosphatis clade IIA str. UW-1	C	Betaproteobacteria	Lineage: Bacteria; Proteobacteria; Betaproteobacteria; Candidatus Accumulibacter; Candidatus Accumulibacter phosphatis	3	0	0	0	0	0	1	1	0	0	0	0	0	0	0
Candidatus Blochmannia floridanus	C	Enterobacteria	Lineage: Bacteria; Proteobacteria; Gammaproteobacteria; Enterobacteriales; Enterobacteriaceae; Candidatus Blochmannia	1	0	0	0	0	0	0	0	0	0	0	0	0	1	0
Candidatus Blochmannia pennsylvanicus str. BPEN	C	Enterobacteria	Lineage: Bacteria; Proteobacteria; Gammaproteobacteria; Enterobacteriales; Enterobacteriaceae; Candidatus Blochmannia; Candidatus Blochmannia pennsylvanicus	1	0	0	0	0	0	0	0	0	0	0	0	0	1	0
Candidatus Chloracidobacterium thermophilum	C	Bacteria	Lineage: Bacteria; Fibrobacteres/Acidobacteria group; Acidobacteria; Candidatus Chloracidobacterium	1	0	0	0	0	0	0	0	0	0	0	0	0	0	0
Candidatus Cloacamonas acidaminovorans	C	Bacteria	Lineage: Bacteria; Candidatus Cloacamonas	1	0	0	0	0	0	0	0	0	0	0	0	0	0	0
Candidatus Hamiltonella defensa 5AT (Acyrthosiphon pisum)	C	Enterobacteria	Lineage: Bacteria; Proteobacteria; Gammaproteobacteria; Enterobacteriales; Enterobacteriaceae; Candidatus Hamiltonella; Candidatus Hamiltonella defensa	1	0	0	0	0	0	0	0	0	0	0	1	0	0	0
Candidatus Koribacter versatilis Ellin345	C	Bacteria	Lineage: Bacteria; Fibrobacteres/Acidobacteria group; Acidobacteria; Candidatus Koribacter; Candidatus Koribacter versatilis	3	0	0	0	0	0	0	2	0	0	0	0	0	0	0
Candidatus Nitrospira defluvii	C	Bacteria	Lineage: Bacteria; Nitrospirae; Nitrospira (class); Nitrospirales; Nitrospiraceae; Nitrospira	15	0	0	0	0	2	6	1	0	0	0	0	0	0	2
Candidatus Poribacteria sp. WGA-A3	D	Bacteria	Lineage: Bacteria; Candidatus Poribacteria	3	0	0	2	0	0	0	1	0	0	0	0	0	0	0
Candidatus Solibacter usitatus Ellin6076	C	Bacteria	Lineage: Bacteria; Fibrobacteres/Acidobacteria group; Acidobacteria; Solibacteres; Solibacterales; Solibacteraceae; Candidatus Solibacter; Candidatus Solibacter usitatus	5	0	0	0	0	0	0	1	0	0	0	0	0	0	0
Capnocytophaga gingivalis ATCC 33624	D	CFB Group Bacteria	Lineage: Bacteria; Bacteroidetes/Chlorobi group; Bacteroidetes; Flavobacteria; Flavobacteriales; Flavobacteriaceae; Capnocytophaga; Capnocytophaga gingivalis	12	0	4	1	0	1	1	1	0	1	0	0	0	0	0
Capnocytophaga ochracea DSM 7271	C	CFB Group Bacteria	Lineage: Bacteria; Bacteroidetes/Chlorobi group; Bacteroidetes; Flavobacteria; Flavobacteriales; Flavobacteriaceae; Capnocytophaga; Capnocytophaga ochracea	14	0	9	0	0	0	0	1	0	2	0	0	0	0	0
Capnocytophaga ochracea F0287	D	CFB Group Bacteria	Lineage: Bacteria; Bacteroidetes/Chlorobi group; Bacteroidetes; Flavobacteria; Flavobacteriales; Flavobacteriaceae; Capnocytophaga; Capnocytophaga ochracea	13	0	7	0	0	1	0	2	0	2	0	0	0	0	0
Cardiobacterium hominis ATCC 15826	D	Gammaproteobacteria	Lineage: Bacteria; Proteobacteria; Gammaproteobacteria; Cardiobacteriales; Cardiobacteriaceae; Cardiobacterium; Cardiobacterium hominis	1	0	0	0	0	0	0	0	0	0	0	1	0	0	0
Caulobacter crescentus CB15	C	Alphaproteobacteria	Lineage: Bacteria; Proteobacteria; Alphaproteobacteria; Caulobacterales; Caulobacteraceae; Caulobacter; Caulobacter vibrioides	59	18	0	9	4	1	14	1	0	0	3	1	1	0	1
Caulobacter crescentus NA1000	C	Alphaproteobacteria	Lineage: Bacteria; Proteobacteria; Alphaproteobacteria; Caulobacterales; Caulobacteraceae; Caulobacter; Caulobacter vibrioides	8	3	0	2	0	0	2	0	0	0	1	0	0	0	0
Caulobacter segnis ATCC 21756	C	Alphaproteobacteria	Lineage: Bacteria; Proteobacteria; Alphaproteobacteria; Caulobacterales; Caulobacteraceae; Caulobacter; Caulobacter segnis	81	20	0	18	0	0	32	1	0	0	2	1	1	0	1
Caulobacter sp. K31	C	Alphaproteobacteria	Lineage: Bacteria; Proteobacteria; Alphaproteobacteria; Caulobacterales; Caulobacteraceae; Caulobacter	72	16	0	13	1	0	35	1	0	0	2	1	1	0	0
Cellulophaga algicola DSM 14237	C	CFB Group Bacteria	Lineage: Bacteria; Bacteroidetes/Chlorobi group; Bacteroidetes; Flavobacteria; Flavobacteriales; Flavobacteriaceae; Cellulophaga; Cellulophaga algicola	28	2	16	3	1	0	1	1	0	0	0	0	2	0	0
Cellulophaga lytica DSM 7489	C	CFB Group Bacteria	Lineage: Bacteria; Bacteroidetes/Chlorobi group; Bacteroidetes; Flavobacteria; Flavobacteriales; Flavobacteriaceae; Cellulophaga; Cellulophaga lytica	28	1	15	2	1	0	2	1	0	1	0	0	2	0	0
Cellvibrio japonicus Ueda107	C	Gammaproteobacteria	Lineage: Bacteria; Proteobacteria; Gammaproteobacteria; Pseudomonadales; Pseudomonadaceae; Cellvibrio; Cellvibrio japonicus	44	19	0	0	0	1	15	4	0	0	0	2	1	0	0
Chitinophaga pinensis DSM 2588	C	CFB Group Bacteria	Lineage: Bacteria; Bacteroidetes/Chlorobi group; Bacteroidetes; Sphingobacteria; Sphingobacteriales; Chitinophaga; Chitinophaga pinensis	81	4	56	3	0	0	6	2	0	2	0	0	2	0	0
Chlorobaculum parvum NCIB 8327	C	Green Sulfur Bacteria	Lineage: Bacteria; Bacteroidetes/Chlorobi group; Chlorobi; Chlorobia; Chlorobiales; Chlorobiaceae; Chlorobaculum; Chlorobaculum parvum	2	0	0	0	0	0	0	1	0	0	0	0	0	0	0
Chlorobium chlorochromatii CaD3	C	Green Sulfur Bacteria	Lineage: Bacteria; Bacteroidetes/Chlorobi group; Chlorobi; Chlorobia; Chlorobiales; Chlorobiaceae; Chlorobium; Chlorobium chlorochromatii	1	0	0	0	0	0	0	0	0	0	0	0	0	0	0
Chlorobium ferrooxidans DSM 13031	D	Green Sulfur Bacteria	Lineage: Bacteria; Bacteroidetes/Chlorobi group; Chlorobi; Chlorobia; Chlorobiales; Chlorobiaceae; Chlorobium; Chlorobium ferrooxidans	3	0	0	0	0	0	0	2	0	0	0	0	0	0	0
Chlorobium limicola DSM 245	C	Green Sulfur Bacteria	Lineage: Bacteria; Bacteroidetes/Chlorobi group; Chlorobi; Chlorobia; Chlorobiales; Chlorobiaceae; Chlorobium; Chlorobium limicola	6	1	0	0	0	0	0	0	0	0	0	0	0	0	0
Chlorobium luteolum DSM 273	C	Green Sulfur Bacteria	Lineage: Bacteria; Bacteroidetes/Chlorobi group; Chlorobi; Chlorobia; Chlorobiales; Chlorobiaceae; Pelodictyon; Pelodictyon luteolum	3	0	0	0	0	0	0	1	0	0	0	0	0	0	0
Chlorobium phaeobacteroides BS1	C	Green Sulfur Bacteria	Lineage: Bacteria; Bacteroidetes/Chlorobi group; Chlorobi; Chlorobia; Chlorobiales; Chlorobiaceae; Chlorobium; Chlorobium phaeobacteroides	3	1	0	0	0	0	0	0	0	0	0	0	0	0	0
Chlorobium phaeobacteroides DSM 266	C	Green Sulfur Bacteria	Lineage: Bacteria; Bacteroidetes/Chlorobi group; Chlorobi; Chlorobia; Chlorobiales; Chlorobiaceae; Chlorobium; Chlorobium phaeobacteroides	3	0	0	0	0	0	0	1	0	0	0	0	0	0	0
Chlorobium tepidum TLS	C	Green Sulfur Bacteria	Lineage: Bacteria; Bacteroidetes/Chlorobi group; Chlorobi; Chlorobia; Chlorobiales; Chlorobiaceae; Chlorobaculum; Chlorobaculum tepidum	5	0	0	0	0	0	0	2	0	0	0	0	0	0	0
Chloroherpeton thalassium ATCC 35110	C	Green Sulfur Bacteria	Lineage: Bacteria; Bacteroidetes/Chlorobi group; Chlorobi; Chlorobia; Chlorobiales; Chlorobiaceae; Chloroherpeton; Chloroherpeton thalassium	19	1	0	0	0	0	1	4	0	1	0	0	1	0	0
Chromobacterium violaceum ATCC 12472	C	Betaproteobacteria	Lineage: Bacteria; Proteobacteria; Betaproteobacteria; Neisseriales; Neisseriaceae; Chromobacterium; Chromobacterium violaceum	12	0	0	5	0	0	2	2	0	0	1	1	0	1	0
Chromohalobacter salexigens DSM 3043	C	Gammaproteobacteria	Lineage: Bacteria; Proteobacteria; Gammaproteobacteria; Oceanospirillales; Halomonadaceae; Chromohalobacter; Chromohalobacter salexigens	9	0	0	0	0	0	6	2	0	0	0	0	0	0	0
Chryseobacterium gleum ATCC 35910	D	CFB Group Bacteria	Lineage: Bacteria; Bacteroidetes/Chlorobi group; Bacteroidetes; Flavobacteria; Flavobacteriales; Flavobacteriaceae; Chryseobacterium; Chryseobacterium gleum	39	3	15	5	1	0	4	1	0	2	0	0	2	0	0
Chthoniobacter flavus Ellin428	D	Verrucomicrobia	Lineage: Bacteria; Chlamydiae/Verrucomicrobia group; Verrucomicrobia; Spartobacteria; Chthoniobacter; Chthoniobacter flavus	1	0	0	0	0	0	0	0	0	0	0	0	0	0	0
Citreicella sp. SE45	D	Alphaproteobacteria-Roseobacter clade	Lineage: Bacteria; Proteobacteria; Alphaproteobacteria; Rhodobacterales; Rhodobacteraceae; Citreicella	4	0	0	0	0	0	2	1	0	0	0	1	0	0	0
Citrobacter koseri ATCC BAA-895	C	Enterobacteria	Lineage: Bacteria; Proteobacteria; Gammaproteobacteria; Enterobacteriales; Enterobacteriaceae; Citrobacter; Citrobacter koseri	21	0	0	0	0	1	9	6	0	0	0	2	0	1	0
Citrobacter rodentium ICC168	C	Enterobacteria	Lineage: Bacteria; Proteobacteria; Gammaproteobacteria; Enterobacteriales; Enterobacteriaceae; Citrobacter; Citrobacter rodentium	8	0	0	0	0	1	4	3	0	0	0	0	0	0	0
Citrobacter sp. 30_2	D	Enterobacteria	Lineage: Bacteria; Proteobacteria; Gammaproteobacteria; Enterobacteriales; Enterobacteriaceae; Citrobacter	16	0	0	0	0	1	5	6	0	0	0	1	0	1	0
Citrobacter youngae ATCC 29220	D	Enterobacteria	Lineage: Bacteria; Proteobacteria; Gammaproteobacteria; Enterobacteriales; Enterobacteriaceae; Citrobacter; Citrobacter youngae	9	0	0	0	0	0	3	4	0	0	0	1	0	0	0
Citromicrobium bathyomarinum JL354	D	Alphaproteobacteria-Sphingomonadales	Lineage: Bacteria; Proteobacteria; Alphaproteobacteria; Sphingomonadales; Sphingomonadaceae; Citromicrobium; Citromicrobium bathyomarinum	27	3	0	3	0	0	15	2	0	0	1	1	1	0	0
Citromicrobium sp. JLT1363	D	Alphaproteobacteria-Sphingomonadales	Lineage: Bacteria; Proteobacteria; Alphaproteobacteria; Sphingomonadales; Sphingomonadaceae; Citromicrobium	31	2	0	6	0	0	17	2	0	0	0	1	1	0	0
Collimonas fungivorans	C	Betaproteobacteria	Lineage: Bacteria; Proteobacteria; Betaproteobacteria; Burkholderiales; Oxalobacteraceae; Collimonas	1	1	0	0	0	0	0	0	0	0	0	0	0	0	0
Colwellia psychrerythraea 34H	C	Gammaproteobacteria-Alteromonadales	Lineage: Bacteria; Proteobacteria; Gammaproteobacteria; Alteromonadales; Colwelliaceae; Colwellia; Colwellia psychrerythraea	30	9	0	7	0	0	9	1	0	0	0	0	2	0	0
Comamonas testosteroni CNB-2	C	Betaproteobacteria	Lineage: Bacteria; Proteobacteria; Betaproteobacteria; Burkholderiales; Comamonadaceae; Comamonas; Comamonas testosteroni	24	0	0	0	0	1	16	4	0	0	0	1	1	0	0
Comamonas testosteroni KF-1	D	Betaproteobacteria	Lineage: Bacteria; Proteobacteria; Betaproteobacteria; Burkholderiales; Comamonadaceae; Comamonas; Comamonas testosteroni	22	0	0	0	0	1	14	3	0	0	0	2	1	0	0
Comamonas testosteroni S44	D	Betaproteobacteria	Lineage: Bacteria; Proteobacteria; Betaproteobacteria; Burkholderiales; Comamonadaceae; Comamonas; Comamonas testosteroni	22	0	0	0	0	1	14	4	0	0	0	2	0	0	0
Congregibacter litoralis KT71	D	Gammaproteobacteria-NOR5/OM60 clade	Lineage: Bacteria; Proteobacteria; Gammaproteobacteria; Congregibacter; Congregibacter litoralis	26	1	0	7	0	0	13	1	0	0	0	1	1	0	0
Coraliomargarita akajimensis DSM 45221	C	Verrucomicrobia	Lineage: Bacteria; Chlamydiae/Verrucomicrobia group; Verrucomicrobia; Opitutae; Puniceicoccales; Puniceicoccaceae; Coraliomargarita; Coraliomargarita akajimensis	5	0	0	0	0	0	0	0	1	0	0	0	1	0	0
Croceibacter atlanticus HTCC2559	C	CFB Group Bacteria	Lineage: Bacteria; Bacteroidetes/Chlorobi group; Bacteroidetes; Flavobacteria; Flavobacteriales; Flavobacteriaceae; Croceibacter; Croceibacter atlanticus	11	0	3	1	1	0	1	0	0	1	0	0	1	0	0
Cronobacter sakazakii ATCC BAA-894	C	Enterobacteria	Lineage: Bacteria; Proteobacteria; Gammaproteobacteria; Enterobacteriales; Enterobacteriaceae; Cronobacter; Cronobacter sakazakii	8	0	0	0	0	0	4	3	0	0	0	0	0	0	0
Cronobacter turicensis z3032	C	Enterobacteria	Lineage: Bacteria; Proteobacteria; Gammaproteobacteria; Enterobacteriales; Enterobacteriaceae; Cronobacter; Cronobacter turicensis	8	0	0	0	0	0	4	3	0	0	0	0	0	0	0
Cupriavidus metallidurans CH34	C	Betaproteobacteria	Lineage: Bacteria; Proteobacteria; Betaproteobacteria; Burkholderiales; Burkholderiaceae; Cupriavidus; Cupriavidus metallidurans	16	0	0	0	0	2	9	2	0	0	0	0	1	1	0
Cupriavidus taiwanensis LMG 19424	C	Betaproteobacteria	Lineage: Bacteria; Proteobacteria; Betaproteobacteria; Burkholderiales; Burkholderiaceae; Cupriavidus; Cupriavidus taiwanensis	13	0	0	0	0	1	7	2	0	0	0	0	1	0	0
Cyanothece sp. ATCC 51142	C	Cyanobacteria	Lineage: Bacteria; Cyanobacteria; Chroococcales; Cyanothece	1	0	0	0	0	0	1	0	0	0	0	0	0	0	0
Cyanothece sp. CCY0110	D	Cyanobacteria	Lineage: Bacteria; Cyanobacteria; Chroococcales; Cyanothece	1	0	0	0	0	0	1	0	0	0	0	0	0	0	0
Cyanothece sp. PCC 7424	C	Cyanobacteria	Lineage: Bacteria; Cyanobacteria; Chroococcales; Cyanothece	1	0	0	0	0	0	1	0	0	0	0	0	0	0	0
Cyanothece sp. PCC 7425	C	Cyanobacteria	Lineage: Bacteria; Cyanobacteria; Chroococcales; Cyanothece	3	0	0	0	0	0	3	0	0	0	0	0	0	0	0
Cyanothece sp. PCC 8801	C	Cyanobacteria	Lineage: Bacteria; Cyanobacteria; Chroococcales; Cyanothece	1	0	0	0	0	0	1	0	0	0	0	0	0	0	0
Cyanothece sp. PCC 8802	C	Cyanobacteria	Lineage: Bacteria; Cyanobacteria; Chroococcales; Cyanothece	1	0	0	0	0	0	1	0	0	0	0	0	0	0	0
Cylindrospermopsis raciborskii CS-505	D	Cyanobacteria	Lineage: Bacteria; Cyanobacteria; Nostocales; Nostocaceae; Cylindrospermopsis; Cylindrospermopsis raciborskii	1	0	0	0	0	0	0	1	0	0	0	0	0	0	0
Cytophaga hutchinsonii ATCC 33406	C	CFB Group Bacteria	Lineage: Bacteria; Bacteroidetes/Chlorobi group; Bacteroidetes; Cytophagia; Cytophagales; Cytophagaceae; Cytophaga; Cytophaga hutchinsonii	5	0	2	0	0	0	2	0	0	0	0	0	1	0	0
Dechloromonas aromatica RCB	C	Betaproteobacteria	Lineage: Bacteria; Proteobacteria; Betaproteobacteria; Rhodocyclales; Rhodocyclaceae; Dechloromonas; Dechloromonas aromatica	11	0	0	0	0	0	2	0	1	0	0	0	0	0	2
Deferribacter desulfuricans SSM1	C	Bacteria	Lineage: Bacteria; Deferribacteres; Deferribacteres (class); Deferribacterales; Deferribacteraceae; Deferribacter; Deferribacter desulfuricans	1	0	0	0	0	0	0	0	1	0	0	0	0	0	0
Delftia acidovorans SPH-1	C	Betaproteobacteria	Lineage: Bacteria; Proteobacteria; Betaproteobacteria; Burkholderiales; Comamonadaceae; Delftia; Delftia acidovorans	37	0	0	0	0	1	24	4	0	0	0	2	1	0	0
delta proteobacterium MLMS-1	D	Deltaproteobacteria	Lineage: Bacteria; Proteobacteria; delta/epsilon subdivisions; Deltaproteobacteria	2	0	0	0	0	0	0	1	0	0	0	0	0	0	0
delta proteobacterium NaphS2	D	Deltaproteobacteria	Lineage: Bacteria; Proteobacteria; delta/epsilon subdivisions; Deltaproteobacteria	5	0	0	0	0	0	0	1	0	0	0	0	0	0	0
Denitrovibrio acetiphilus DSM 12809	C	Bacteria	Lineage: Bacteria; Deferribacteres; Deferribacteres (class); Deferribacterales; Deferribacteraceae; Denitrovibrio; Denitrovibrio acetiphilus	6	0	0	0	0	0	2	1	0	0	0	0	0	0	0
Desulfarculus baarsii DSM 2075	C	Deltaproteobacteria	Lineage: Bacteria; Proteobacteria; delta/epsilon subdivisions; Deltaproteobacteria; Desulfarculales; Desulfarculaceae; Desulfarculus; Desulfarculus baarsii	15	0	0	0	0	0	7	2	1	0	0	1	0	0	0
Desulfatibacillum alkenivorans AK-01	C	Deltaproteobacteria	Lineage: Bacteria; Proteobacteria; delta/epsilon subdivisions; Deltaproteobacteria; Desulfobacterales; Desulfobacteraceae; Desulfatibacillum; Desulfatibacillum alkenivorans	7	0	0	0	0	0	1	1	0	0	0	0	0	0	0
Desulfobacterium autotrophicum HRM2	C	Deltaproteobacteria	Lineage: Bacteria; Proteobacteria; delta/epsilon subdivisions; Deltaproteobacteria; Desulfobacterales; Desulfobacteraceae; Desulfobacterium; Desulfobacterium autotrophicum	6	0	0	0	0	0	0	2	0	0	0	0	0	0	0
Desulfobulbus propionicus DSM 2032	C	Deltaproteobacteria	Lineage: Bacteria; Proteobacteria; delta/epsilon subdivisions; Deltaproteobacteria; Desulfobacterales; Desulfobulbaceae; Desulfobulbus; Desulfobulbus propionicus	6	0	0	0	0	0	0	2	0	0	0	0	0	0	0
Desulfococcus oleovorans Hxd3	C	Deltaproteobacteria	Lineage: Bacteria; Proteobacteria; delta/epsilon subdivisions; Deltaproteobacteria; Desulfobacterales; Desulfobacteraceae; Desulfococcus; Desulfococcus oleovorans	1	0	0	0	0	0	0	0	0	0	0	0	0	0	0
Desulfohalobium retbaense DSM 5692	C	Deltaproteobacteria	Lineage: Bacteria; Proteobacteria; delta/epsilon subdivisions; Deltaproteobacteria; Desulfovibrionales; Desulfohalobiaceae; Desulfohalobium; Desulfohalobium retbaense	2	0	0	0	0	0	0	1	0	0	0	0	0	0	0
Desulfonatronospira thiodismutans ASO3-1	D	Deltaproteobacteria	Lineage: Bacteria; Proteobacteria; delta/epsilon subdivisions; Deltaproteobacteria; Desulfovibrionales; Desulfohalobiaceae; Desulfonatronospira; Desulfonatronospira thiodismutans	1	0	0	0	0	0	0	0	1	0	0	0	0	0	0
Desulfotalea psychrophila LSv54	C	Deltaproteobacteria	Lineage: Bacteria; Proteobacteria; delta/epsilon subdivisions; Deltaproteobacteria; Desulfobacterales; Desulfobulbaceae; Desulfotalea; Desulfotalea psychrophila	1	0	0	0	0	0	0	1	0	0	0	0	0	0	0
Desulfovibrio aespoeensis Aspo-2	C	Deltaproteobacteria	Lineage: Bacteria; Proteobacteria; delta/epsilon subdivisions; Deltaproteobacteria; Desulfovibrionales; Desulfovibrionaceae; Desulfovibrio; Desulfovibrio aespoeensis	2	0	0	0	0	0	1	0	0	0	0	0	0	0	0
Desulfovibrio desulfuricans subsp. desulfuricans str. ATCC 27774	C	Deltaproteobacteria	Lineage: Bacteria; Proteobacteria; delta/epsilon subdivisions; Deltaproteobacteria; Desulfovibrionales; Desulfovibrionaceae; Desulfovibrio; Desulfovibrio desulfuricans; Desulfovibrio desulfuricans subsp. desulfuricans	4	0	0	0	0	0	2	1	0	0	0	0	0	0	0
Desulfovibrio desulfuricans subsp. desulfuricans str. G20	C	Deltaproteobacteria	Lineage: Bacteria; Proteobacteria; delta/epsilon subdivisions; Deltaproteobacteria; Desulfovibrionales; Desulfovibrionaceae; Desulfovibrio; Desulfovibrio alaskensis	1	0	0	0	0	0	1	0	0	0	0	0	0	0	0
Desulfovibrio fructosovorans JJ	D	Deltaproteobacteria	Lineage: Bacteria; Proteobacteria; delta/epsilon subdivisions; Deltaproteobacteria; Desulfovibrionales; Desulfovibrionaceae; Desulfovibrio; Desulfovibrio fructosovorans	4	0	0	0	0	0	1	0	0	0	0	0	0	0	0
Desulfovibrio magneticus RS-1	C	Deltaproteobacteria	Lineage: Bacteria; Proteobacteria; delta/epsilon subdivisions; Deltaproteobacteria; Desulfovibrionales; Desulfovibrionaceae; Desulfovibrio; Desulfovibrio magneticus	1	0	0	0	0	0	0	0	0	0	0	0	0	0	0
Desulfovibrio salexigens DSM 2638	C	Deltaproteobacteria	Lineage: Bacteria; Proteobacteria; delta/epsilon subdivisions; Deltaproteobacteria; Desulfovibrionales; Desulfovibrionaceae; Desulfovibrio; Desulfovibrio salexigens	1	0	0	0	0	0	1	0	0	0	0	0	0	0	0
Desulfovibrio sp. 3_1_syn3	D	Deltaproteobacteria	Lineage: Bacteria; Proteobacteria; delta/epsilon subdivisions; Deltaproteobacteria; Desulfovibrionales; Desulfovibrionaceae; Desulfovibrio	2	0	0	0	0	0	1	0	0	0	0	0	0	0	0
Desulfovibrio sp. FW1012B	D	Deltaproteobacteria	Lineage: Bacteria; Proteobacteria; delta/epsilon subdivisions; Deltaproteobacteria; Desulfovibrionales; Desulfovibrionaceae; Desulfovibrio	1	0	0	0	0	0	0	0	0	0	0	0	0	0	0
Desulfovibrio sp. ND132	D	Deltaproteobacteria	Lineage: Bacteria; Proteobacteria; delta/epsilon subdivisions; Deltaproteobacteria; Desulfovibrionales; Desulfovibrionaceae; Desulfovibrio; Desulfovibrio desulfuricans	1	0	0	0	0	0	0	1	0	0	0	0	0	0	0
Desulfovibrio vulgaris str. Hildenborough	C	Deltaproteobacteria	Lineage: Bacteria; Proteobacteria; delta/epsilon subdivisions; Deltaproteobacteria; Desulfovibrionales; Desulfovibrionaceae; Desulfovibrio; Desulfovibrio vulgaris	1	0	0	0	0	0	0	0	0	0	0	0	0	0	0
Desulfurispirillum indicum S5	C	Bacteria	Lineage: Bacteria; Chrysiogenetes; Chrysiogenetes (class); Chrysiogenales; Chrysiogenaceae; Desulfurispirillum; Desulfurispirillum indicum	7	0	0	0	0	0	2	2	0	0	0	2	0	0	0
Desulfurivibrio alkaliphilus AHT2	C	Deltaproteobacteria	Lineage: Bacteria; Proteobacteria; delta/epsilon subdivisions; Deltaproteobacteria; Desulfobacterales; Desulfobulbaceae; Desulfurivibrio; Desulfurivibrio alkaliphilus	2	0	0	0	0	0	0	1	0	0	0	0	0	0	0
Desulfurobacterium thermolithotrophum DSM 11699	C	Aquificales	Lineage: Bacteria; Aquificae; Aquificae (class); Aquificales; Desulfurobacteriaceae; Desulfurobacterium; Desulfurobacterium thermolithotrophum	1	0	0	0	0	0	0	1	0	0	0	0	0	0	0
Desulfuromonas acetoxidans DSM 684	D	Deltaproteobacteria	Lineage: Bacteria; Proteobacteria; delta/epsilon subdivisions; Deltaproteobacteria; Desulfuromonadales; Desulfuromonadaceae; Desulfuromonas; Desulfuromonas acetoxidans	8	0	0	0	0	0	0	6	0	0	0	0	0	0	0
Dethiosulfovibrio peptidovorans DSM 11002	D	Bacteria	Lineage: Bacteria; Synergistetes; Synergistia; Synergistales; Synergistaceae; Dethiosulfovibrio; Dethiosulfovibrio peptidovorans	1	0	0	0	0	0	0	0	0	0	0	0	0	0	0
Dialister invisus DSM 15470	D	Firmicutes	Lineage: Bacteria; Firmicutes; Negativicutes; Selenomonadales; Veillonellaceae; Dialister; Dialister invisus	9	0	0	0	0	0	0	2	0	0	0	0	0	0	0
Dialister microaerophilus UPII 345-E	D	Firmicutes	Lineage: Bacteria; Firmicutes; Negativicutes; Selenomonadales; Veillonellaceae; Dialister; Dialister micraerophilus	1	0	0	0	0	0	1	0	0	0	0	0	0	0	0
Dickeya dadantii 3937	C	Enterobacteria	Lineage: Bacteria; Proteobacteria; Gammaproteobacteria; Enterobacteriales; Enterobacteriaceae; Dickeya; Dickeya dadantii	7	0	0	0	0	0	5	2	0	0	0	0	0	0	0
Dickeya dadantii Ech586	C	Enterobacteria	Lineage: Bacteria; Proteobacteria; Gammaproteobacteria; Enterobacteriales; Enterobacteriaceae; Dickeya; Dickeya dadantii	4	0	0	0	0	0	3	1	0	0	0	0	0	0	0
Dickeya dadantii Ech703	C	Enterobacteria	Lineage: Bacteria; Proteobacteria; Gammaproteobacteria; Enterobacteriales; Enterobacteriaceae; Dickeya; Dickeya dadantii	8	0	0	0	0	1	5	2	0	0	0	0	0	0	0
Dickeya zeae Ech1591	C	Enterobacteria	Lineage: Bacteria; Proteobacteria; Gammaproteobacteria; Enterobacteriales; Enterobacteriaceae; Dickeya; Dickeya zeae	4	0	0	0	0	0	3	1	0	0	0	0	0	0	0
Dinoroseobacter shibae DFL 12	C	Alphaproteobacteria-Roseobacter clade	Lineage: Bacteria; Proteobacteria; Alphaproteobacteria; Rhodobacterales; Rhodobacteraceae; Dinoroseobacter; Dinoroseobacter shibae	3	0	0	0	0	0	0	0	0	0	0	1	0	0	0
Dokdonia donghaensis MED134	D	CFB Group Bacteria	Lineage: Bacteria; Bacteroidetes/Chlorobi group; Bacteroidetes; Flavobacteria; Flavobacteriales; Flavobacteriaceae; Dokdonia; Dokdonia donghaensis	9	0	3	1	0	0	1	1	0	0	0	0	0	0	0
Dyadobacter fermentans DSM 18053	C	CFB Group Bacteria	Lineage: Bacteria; Bacteroidetes/Chlorobi group; Bacteroidetes; Cytophagia; Cytophagales; Cytophagaceae; Dyadobacter; Dyadobacter fermentans	83	2	63	0	0	0	5	2	0	1	0	0	1	0	0
Edwardsiella ictaluri 93-146	C	Enterobacteria	Lineage: Bacteria; Proteobacteria; Gammaproteobacteria; Enterobacteriales; Enterobacteriaceae; Edwardsiella; Edwardsiella ictaluri	3	0	0	0	0	0	1	1	0	0	0	1	0	0	0
Edwardsiella tarda ATCC 23685	D	Enterobacteria	Lineage: Bacteria; Proteobacteria; Gammaproteobacteria; Enterobacteriales; Enterobacteriaceae; Edwardsiella; Edwardsiella tarda	4	0	0	0	0	0	0	2	0	0	0	2	0	0	0
Edwardsiella tarda EIB202	C	Enterobacteria	Lineage: Bacteria; Proteobacteria; Gammaproteobacteria; Enterobacteriales; Enterobacteriaceae; Edwardsiella; Edwardsiella tarda	5	0	0	0	0	1	1	1	0	0	0	2	0	0	0
Enhydrobacter aerosaccus SK60	D	Gammaproteobacteria	Lineage: Bacteria; Proteobacteria; Gammaproteobacteria; Pseudomonadales; Moraxellaceae; Enhydrobacter; Enhydrobacter aerosaccus	4	0	0	0	0	0	3	1	0	0	0	0	0	0	0
Enterobacter cancerogenus ATCC 35316	D	Enterobacteria	Lineage: Bacteria; Proteobacteria; Gammaproteobacteria; Enterobacteriales; Enterobacteriaceae; Enterobacter; Enterobacter cancerogenus	12	0	0	0	0	0	5	4	0	0	0	1	0	1	0
Enterobacter cloacae SCF1	C	Enterobacteria	Lineage: Bacteria; Proteobacteria; Gammaproteobacteria; Enterobacteriales; Enterobacteriaceae; Enterobacter; Enterobacter cloacae complex; Enterobacter cloacae	7	0	0	0	0	0	2	3	0	0	0	1	0	0	0
Enterobacter cloacae subsp. cloacae ATCC 13047	C	Enterobacteria	Lineage: Bacteria; Proteobacteria; Gammaproteobacteria; Enterobacteriales; Enterobacteriaceae; Enterobacter; Enterobacter cloacae complex; Enterobacter cloacae; Enterobacter cloacae subsp. cloacae	10	0	0	0	0	0	5	3	0	0	0	1	0	0	0
Enterobacter sp. 638	C	Enterobacteria	Lineage: Bacteria; Proteobacteria; Gammaproteobacteria; Enterobacteriales; Enterobacteriaceae; Enterobacter	14	0	0	0	0	0	7	5	0	0	0	1	0	0	0
Enterobacteriaceae bacterium 9_2_54FAA	D	Enterobacteria	Lineage: Bacteria; Proteobacteria; Gammaproteobacteria; Enterobacteriales; Enterobacteriaceae	7	0	0	0	0	0	2	4	0	0	0	1	0	0	0
Erwinia amylovora ATCC 49946	C	Enterobacteria	Lineage: Bacteria; Proteobacteria; Gammaproteobacteria; Enterobacteriales; Enterobacteriaceae; Erwinia; Erwinia amylovora	1	0	0	0	0	0	0	0	0	0	0	0	0	0	0
Erwinia amylovora CFBP1430	C	Enterobacteria	Lineage: Bacteria; Proteobacteria; Gammaproteobacteria; Enterobacteriales; Enterobacteriaceae; Erwinia; Erwinia amylovora	4	0	0	0	0	0	1	0	0	0	0	1	0	1	0
Erwinia billingiae Eb661	C	Enterobacteria	Lineage: Bacteria; Proteobacteria; Gammaproteobacteria; Enterobacteriales; Enterobacteriaceae; Erwinia; Erwinia billingiae	12	0	0	0	0	0	7	3	0	0	0	1	0	0	0
Erwinia pyrifoliae Ep1/96	C	Enterobacteria	Lineage: Bacteria; Proteobacteria; Gammaproteobacteria; Enterobacteriales; Enterobacteriaceae; Erwinia; Erwinia pyrifoliae	4	0	0	0	0	0	2	0	0	0	0	1	0	1	0
Erythrobacter litoralis HTCC2594	C	Alphaproteobacteria-Sphingomonadales	Lineage: Bacteria; Proteobacteria; Alphaproteobacteria; Sphingomonadales; Erythrobacteraceae; Erythrobacter; Erythrobacter litoralis	18	2	0	2	1	1	9	2	0	0	0	0	1	0	0
Erythrobacter sp. NAP1	D	Alphaproteobacteria-Sphingomonadales	Lineage: Bacteria; Proteobacteria; Alphaproteobacteria; Sphingomonadales; Erythrobacteraceae; Erythrobacter	20	3	0	3	0	0	9	2	0	0	0	1	1	0	0
Erythrobacter sp. SD-21	D	Alphaproteobacteria-Sphingomonadales	Lineage: Bacteria; Proteobacteria; Alphaproteobacteria; Sphingomonadales; Erythrobacteraceae; Erythrobacter	15	1	0	1	0	0	10	1	0	0	1	0	1	0	0
Escherichia albertii TW07627	D	Enterobacteria	Lineage: Bacteria; Proteobacteria; Gammaproteobacteria; Enterobacteriales; Enterobacteriaceae; Escherichia; Escherichia albertii	4	0	0	0	0	0	0	3	0	0	0	1	0	0	0
Escherichia coli 101-1	D	Enterobacteria	Lineage: Bacteria; Proteobacteria; Gammaproteobacteria; Enterobacteriales; Enterobacteriaceae; Escherichia; Escherichia coli	4	0	0	0	0	1	1	1	0	0	0	0	0	0	0
Escherichia coli 1827-70	D	Enterobacteria	Lineage: Bacteria; Proteobacteria; Gammaproteobacteria; Enterobacteriales; Enterobacteriaceae; Escherichia; Escherichia coli	2	0	0	0	0	0	1	0	0	0	0	0	0	0	0
Escherichia coli 2362-75	D	Enterobacteria	Lineage: Bacteria; Proteobacteria; Gammaproteobacteria; Enterobacteriales; Enterobacteriaceae; Escherichia; Escherichia coli	6	0	0	0	0	0	2	2	0	0	0	1	0	0	0
Escherichia coli 536	C	Enterobacteria	Lineage: Bacteria; Proteobacteria; Gammaproteobacteria; Enterobacteriales; Enterobacteriaceae; Escherichia; Escherichia coli	12	0	0	0	0	0	3	6	0	0	0	2	0	0	0
Escherichia coli 53638	D	Enterobacteria	Lineage: Bacteria; Proteobacteria; Gammaproteobacteria; Enterobacteriales; Enterobacteriaceae; Escherichia; Escherichia coli	5	0	0	0	0	0	0	3	0	0	0	1	0	0	0
Escherichia coli 55989	C	Enterobacteria	Lineage: Bacteria; Proteobacteria; Gammaproteobacteria; Enterobacteriales; Enterobacteriaceae; Escherichia; Escherichia coli	5	0	0	0	0	1	2	1	0	0	0	0	0	0	0
Escherichia coli 83972	D	Enterobacteria	Lineage: Bacteria; Proteobacteria; Gammaproteobacteria; Enterobacteriales; Enterobacteriaceae; Escherichia; Escherichia coli	13	0	0	0	0	1	3	6	0	0	0	1	0	0	0
Escherichia coli ABU 83972	D	Enterobacteria	Lineage: Bacteria; Proteobacteria; Gammaproteobacteria; Enterobacteriales; Enterobacteriaceae; Escherichia; Escherichia coli	1	0	0	0	0	0	0	1	0	0	0	0	0	0	0
Escherichia coli APEC O1	C	Enterobacteria	Lineage: Bacteria; Proteobacteria; Gammaproteobacteria; Enterobacteriales; Enterobacteriaceae; Escherichia; Escherichia coli	7	0	0	0	0	0	3	4	0	0	0	0	0	0	0
Escherichia coli ATCC 8739	C	Enterobacteria	Lineage: Bacteria; Proteobacteria; Gammaproteobacteria; Enterobacteriales; Enterobacteriaceae; Escherichia; Escherichia coli	3	0	0	0	0	1	1	1	0	0	0	0	0	0	0
Escherichia coli B str. REL606	C	Enterobacteria	Lineage: Bacteria; Proteobacteria; Gammaproteobacteria; Enterobacteriales; Enterobacteriaceae; Escherichia; Escherichia coli	2	0	0	0	0	0	1	1	0	0	0	0	0	0	0
Escherichia coli B088	D	Enterobacteria	Lineage: Bacteria; Proteobacteria; Gammaproteobacteria; Enterobacteriales; Enterobacteriaceae; Escherichia; Escherichia coli	3	0	0	0	0	0	1	1	0	0	0	0	0	0	0
Escherichia coli B171	D	Enterobacteria	Lineage: Bacteria; Proteobacteria; Gammaproteobacteria; Enterobacteriales; Enterobacteriaceae; Escherichia; Escherichia coli	4	0	0	0	0	1	0	2	0	0	0	0	0	0	0
Escherichia coli B185	D	Enterobacteria	Lineage: Bacteria; Proteobacteria; Gammaproteobacteria; Enterobacteriales; Enterobacteriaceae; Escherichia; Escherichia coli	7	0	0	0	0	0	2	3	0	0	0	1	0	0	0
Escherichia coli B354	D	Enterobacteria	Lineage: Bacteria; Proteobacteria; Gammaproteobacteria; Enterobacteriales; Enterobacteriaceae; Escherichia; Escherichia coli	10	0	0	0	0	0	4	4	0	0	0	1	0	0	0
Escherichia coli B7A	D	Enterobacteria	Lineage: Bacteria; Proteobacteria; Gammaproteobacteria; Enterobacteriales; Enterobacteriaceae; Escherichia; Escherichia coli	6	0	0	0	0	1	2	2	0	0	0	0	0	0	0
Escherichia coli BL21-Gold(DE3)pLysS AG	C	Enterobacteria	Lineage: Bacteria; Proteobacteria; Gammaproteobacteria; Enterobacteriales; Enterobacteriaceae; Escherichia; Escherichia coli	2	0	0	0	0	1	0	1	0	0	0	0	0	0	0
Escherichia coli BW2952	C	Enterobacteria	Lineage: Bacteria; Proteobacteria; Gammaproteobacteria; Enterobacteriales; Enterobacteriaceae; Escherichia; Escherichia coli	1	0	0	0	0	0	0	1	0	0	0	0	0	0	0
Escherichia coli CFT073	C	Enterobacteria	Lineage: Bacteria; Proteobacteria; Gammaproteobacteria; Enterobacteriales; Enterobacteriaceae; Escherichia; Escherichia coli	16	0	0	0	0	0	7	6	0	0	0	2	0	0	0
Escherichia coli E110019	D	Enterobacteria	Lineage: Bacteria; Proteobacteria; Gammaproteobacteria; Enterobacteriales; Enterobacteriaceae; Escherichia; Escherichia coli	6	0	0	0	0	1	3	1	0	0	0	0	0	0	0
Escherichia coli E22	D	Enterobacteria	Lineage: Bacteria; Proteobacteria; Gammaproteobacteria; Enterobacteriales; Enterobacteriaceae; Escherichia; Escherichia coli	4	0	0	0	0	0	1	2	0	0	0	0	0	0	0
Escherichia coli E24377A	C	Enterobacteria	Lineage: Bacteria; Proteobacteria; Gammaproteobacteria; Enterobacteriales; Enterobacteriaceae; Escherichia; Escherichia coli	5	0	0	0	0	1	1	3	0	0	0	0	0	0	0
Escherichia coli ED1a	C	Enterobacteria	Lineage: Bacteria; Proteobacteria; Gammaproteobacteria; Enterobacteriales; Enterobacteriaceae; Escherichia; Escherichia coli	13	0	0	0	0	1	5	6	0	0	0	0	0	0	0
Escherichia coli F11	D	Enterobacteria	Lineage: Bacteria; Proteobacteria; Gammaproteobacteria; Enterobacteriales; Enterobacteriaceae; Escherichia; Escherichia coli	5	0	0	0	0	0	2	3	0	0	0	0	0	0	0
Escherichia coli FVEC1302	D	Enterobacteria	Lineage: Bacteria; Proteobacteria; Gammaproteobacteria; Enterobacteriales; Enterobacteriaceae; Escherichia; Escherichia coli	1	0	0	0	0	0	0	1	0	0	0	0	0	0	0
Escherichia coli FVEC1412	D	Enterobacteria	Lineage: Bacteria; Proteobacteria; Gammaproteobacteria; Enterobacteriales; Enterobacteriaceae; Escherichia; Escherichia coli	1	0	0	0	0	0	1	0	0	0	0	0	0	0	0
Escherichia coli H299	D	Enterobacteria	Lineage: Bacteria; Proteobacteria; Gammaproteobacteria; Enterobacteriales; Enterobacteriaceae; Escherichia; Escherichia coli	9	0	0	0	0	1	4	2	0	0	0	1	0	0	0
Escherichia coli H591	D	Enterobacteria	Lineage: Bacteria; Proteobacteria; Gammaproteobacteria; Enterobacteriales; Enterobacteriaceae; Escherichia; Escherichia coli	2	0	0	0	0	0	1	1	0	0	0	0	0	0	0
Escherichia coli H736	D	Enterobacteria	Lineage: Bacteria; Proteobacteria; Gammaproteobacteria; Enterobacteriales; Enterobacteriaceae; Escherichia; Escherichia coli	1	0	0	0	0	0	1	0	0	0	0	0	0	0	0
Escherichia coli HS	C	Enterobacteria	Lineage: Bacteria; Proteobacteria; Gammaproteobacteria; Enterobacteriales; Enterobacteriaceae; Escherichia; Escherichia coli	5	0	0	0	0	0	2	2	0	0	0	0	0	0	0
Escherichia coli IAI1	C	Enterobacteria	Lineage: Bacteria; Proteobacteria; Gammaproteobacteria; Enterobacteriales; Enterobacteriaceae; Escherichia; Escherichia coli	2	0	0	0	0	0	1	1	0	0	0	0	0	0	0
Escherichia coli IAI39	C	Enterobacteria	Lineage: Bacteria; Proteobacteria; Gammaproteobacteria; Enterobacteriales; Enterobacteriaceae; Escherichia; Escherichia coli	8	0	0	0	0	0	3	3	0	0	0	1	0	0	0
Escherichia coli M605	D	Enterobacteria	Lineage: Bacteria; Proteobacteria; Gammaproteobacteria; Enterobacteriales; Enterobacteriaceae; Escherichia; Escherichia coli	9	0	0	0	0	0	4	4	0	0	0	0	0	0	0
Escherichia coli M718	D	Enterobacteria	Lineage: Bacteria; Proteobacteria; Gammaproteobacteria; Enterobacteriales; Enterobacteriaceae; Escherichia; Escherichia coli	8	0	0	0	0	1	2	2	0	0	0	2	0	0	0
Escherichia coli MS 107-1	D	Enterobacteria	Lineage: Bacteria; Proteobacteria; Gammaproteobacteria; Enterobacteriales; Enterobacteriaceae; Escherichia; Escherichia coli	4	0	0	0	0	0	2	1	0	0	0	0	0	0	0
Escherichia coli MS 115-1	D	Enterobacteria	Lineage: Bacteria; Proteobacteria; Gammaproteobacteria; Enterobacteriales; Enterobacteriaceae; Escherichia; Escherichia coli	3	0	0	0	0	0	1	1	0	0	0	0	0	0	0
Escherichia coli MS 116-1	D	Enterobacteria	Lineage: Bacteria; Proteobacteria; Gammaproteobacteria; Enterobacteriales; Enterobacteriaceae; Escherichia; Escherichia coli	3	0	0	0	0	0	1	1	0	0	0	0	0	0	0
Escherichia coli MS 119-7	D	Enterobacteria	Lineage: Bacteria; Proteobacteria; Gammaproteobacteria; Enterobacteriales; Enterobacteriaceae; Escherichia; Escherichia coli	3	0	0	0	0	0	2	1	0	0	0	0	0	0	0
Escherichia coli MS 145-7	D	Enterobacteria	Lineage: Bacteria; Proteobacteria; Gammaproteobacteria; Enterobacteriales; Enterobacteriaceae; Escherichia; Escherichia coli	3	0	0	0	0	0	2	1	0	0	0	0	0	0	0
Escherichia coli MS 146-1	D	Enterobacteria	Lineage: Bacteria; Proteobacteria; Gammaproteobacteria; Enterobacteriales; Enterobacteriaceae; Escherichia; Escherichia coli	1	0	0	0	0	0	1	0	0	0	0	0	0	0	0
Escherichia coli MS 175-1	D	Enterobacteria	Lineage: Bacteria; Proteobacteria; Gammaproteobacteria; Enterobacteriales; Enterobacteriaceae; Escherichia; Escherichia coli	3	0	0	0	0	0	2	1	0	0	0	0	0	0	0
Escherichia coli MS 182-1	D	Enterobacteria	Lineage: Bacteria; Proteobacteria; Gammaproteobacteria; Enterobacteriales; Enterobacteriaceae; Escherichia; Escherichia coli	2	0	0	0	0	1	1	0	0	0	0	0	0	0	0
Escherichia coli MS 185-1	D	Enterobacteria	Lineage: Bacteria; Proteobacteria; Gammaproteobacteria; Enterobacteriales; Enterobacteriaceae; Escherichia; Escherichia coli	4	0	0	0	0	0	1	1	0	0	0	1	0	0	0
Escherichia coli MS 187-1	D	Enterobacteria	Lineage: Bacteria; Proteobacteria; Gammaproteobacteria; Enterobacteriales; Enterobacteriaceae; Escherichia; Escherichia coli	2	0	0	0	0	0	0	1	0	0	0	0	0	0	0
Escherichia coli MS 196-1	D	Enterobacteria	Lineage: Bacteria; Proteobacteria; Gammaproteobacteria; Enterobacteriales; Enterobacteriaceae; Escherichia; Escherichia coli	5	0	0	0	0	1	3	1	0	0	0	0	0	0	0
Escherichia coli MS 198-1	D	Enterobacteria	Lineage: Bacteria; Proteobacteria; Gammaproteobacteria; Enterobacteriales; Enterobacteriaceae; Escherichia; Escherichia coli	4	0	0	0	0	0	1	1	0	0	0	1	0	0	0
Escherichia coli MS 200-1	D	Enterobacteria	Lineage: Bacteria; Proteobacteria; Gammaproteobacteria; Enterobacteriales; Enterobacteriaceae; Escherichia; Escherichia coli	5	0	0	0	0	0	3	1	0	0	0	1	0	0	0
Escherichia coli MS 21-1	D	Enterobacteria	Lineage: Bacteria; Proteobacteria; Gammaproteobacteria; Enterobacteriales; Enterobacteriaceae; Escherichia; Escherichia coli	9	0	0	0	0	0	3	3	0	0	0	1	0	0	0
Escherichia coli MS 45-1	D	Enterobacteria	Lineage: Bacteria; Proteobacteria; Gammaproteobacteria; Enterobacteriales; Enterobacteriaceae; Escherichia; Escherichia coli	3	0	0	0	0	1	1	1	0	0	0	0	0	0	0
Escherichia coli MS 69-1	D	Enterobacteria	Lineage: Bacteria; Proteobacteria; Gammaproteobacteria; Enterobacteriales; Enterobacteriaceae; Escherichia; Escherichia coli	11	0	0	0	0	0	5	3	0	0	0	1	0	0	0
Escherichia coli MS 78-1	D	Enterobacteria	Lineage: Bacteria; Proteobacteria; Gammaproteobacteria; Enterobacteriales; Enterobacteriaceae; Escherichia; Escherichia coli	3	0	0	0	0	1	1	0	0	0	0	0	0	0	0
Escherichia coli MS 84-1	D	Enterobacteria	Lineage: Bacteria; Proteobacteria; Gammaproteobacteria; Enterobacteriales; Enterobacteriaceae; Escherichia; Escherichia coli	6	0	0	0	0	0	2	3	0	0	0	0	0	0	0
Escherichia coli NC101	D	Enterobacteria	Lineage: Bacteria; Proteobacteria; Gammaproteobacteria; Enterobacteriales; Enterobacteriaceae; Escherichia; Escherichia coli	4	0	0	0	0	0	2	1	0	0	0	0	0	0	0
Escherichia coli O103:H2 str. 12009	C	Enterobacteria	Lineage: Bacteria; Proteobacteria; Gammaproteobacteria; Enterobacteriales; Enterobacteriaceae; Escherichia; Escherichia coli	1	0	0	0	0	0	0	1	0	0	0	0	0	0	0
Escherichia coli O111:H- str. 11128	C	Enterobacteria	Lineage: Bacteria; Proteobacteria; Gammaproteobacteria; Enterobacteriales; Enterobacteriaceae; Escherichia; Escherichia coli	4	0	0	0	0	0	2	1	0	0	0	0	0	0	0
Escherichia coli O127:H6 str. E2348/69	C	Enterobacteria	Lineage: Bacteria; Proteobacteria; Gammaproteobacteria; Enterobacteriales; Enterobacteriaceae; Escherichia; Escherichia coli	9	0	0	0	0	0	4	3	0	0	0	1	0	0	0
Escherichia coli O157:H7 str. EC4024	D	Enterobacteria	Lineage: Bacteria; Proteobacteria; Gammaproteobacteria; Enterobacteriales; Enterobacteriaceae; Escherichia; Escherichia coli	1	0	0	0	0	0	0	0	0	0	0	0	0	0	0
Escherichia coli O157:H7 str. EC4113	D	Enterobacteria	Lineage: Bacteria; Proteobacteria; Gammaproteobacteria; Enterobacteriales; Enterobacteriaceae; Escherichia; Escherichia coli	2	0	0	0	0	0	1	0	0	0	0	1	0	0	0
Escherichia coli O157:H7 str. EC4401	D	Enterobacteria	Lineage: Bacteria; Proteobacteria; Gammaproteobacteria; Enterobacteriales; Enterobacteriaceae; Escherichia; Escherichia coli	3	0	0	0	0	0	1	2	0	0	0	0	0	0	0
Escherichia coli O157:H7 str. EC4501	D	Enterobacteria	Lineage: Bacteria; Proteobacteria; Gammaproteobacteria; Enterobacteriales; Enterobacteriaceae; Escherichia; Escherichia coli	2	0	0	0	0	0	0	1	0	0	0	1	0	0	0
Escherichia coli O157:H7 str. EC508	D	Enterobacteria	Lineage: Bacteria; Proteobacteria; Gammaproteobacteria; Enterobacteriales; Enterobacteriaceae; Escherichia; Escherichia coli	1	0	0	0	0	0	1	0	0	0	0	0	0	0	0
Escherichia coli O157:H7 str. EC869	D	Enterobacteria	Lineage: Bacteria; Proteobacteria; Gammaproteobacteria; Enterobacteriales; Enterobacteriaceae; Escherichia; Escherichia coli	1	0	0	0	0	0	1	0	0	0	0	0	0	0	0
Escherichia coli O157:H7 str. EDL933	C	Enterobacteria	Lineage: Bacteria; Proteobacteria; Gammaproteobacteria; Enterobacteriales; Enterobacteriaceae; Escherichia; Escherichia coli	12	0	0	0	0	0	4	5	0	0	0	1	0	0	0
Escherichia coli O157:H7 str. Sakai	C	Enterobacteria	Lineage: Bacteria; Proteobacteria; Gammaproteobacteria; Enterobacteriales; Enterobacteriaceae; Escherichia; Escherichia coli	5	0	0	0	0	0	1	2	0	0	0	0	0	0	0
Escherichia coli O157:H7 str. TW14588	D	Enterobacteria	Lineage: Bacteria; Proteobacteria; Gammaproteobacteria; Enterobacteriales; Enterobacteriaceae; Escherichia; Escherichia coli	1	0	0	0	0	0	0	1	0	0	0	0	0	0	0
Escherichia coli O26:H11 str. 11368	C	Enterobacteria	Lineage: Bacteria; Proteobacteria; Gammaproteobacteria; Enterobacteriales; Enterobacteriaceae; Escherichia; Escherichia coli	8	0	0	0	0	1	4	2	0	0	0	0	0	0	0
Escherichia coli O55:H7 str. CB9615	C	Enterobacteria	Lineage: Bacteria; Proteobacteria; Gammaproteobacteria; Enterobacteriales; Enterobacteriaceae; Escherichia; Escherichia coli	5	0	0	0	0	0	2	2	0	0	0	0	0	0	0
Escherichia coli OP50	D	Enterobacteria	Lineage: Bacteria; Proteobacteria; Gammaproteobacteria; Enterobacteriales; Enterobacteriaceae; Escherichia; Escherichia coli	2	0	0	0	0	0	1	1	0	0	0	0	0	0	0
Escherichia coli S88	C	Enterobacteria	Lineage: Bacteria; Proteobacteria; Gammaproteobacteria; Enterobacteriales; Enterobacteriaceae; Escherichia; Escherichia coli	7	0	0	0	0	1	1	4	0	0	0	0	0	0	0
Escherichia coli SE11	C	Enterobacteria	Lineage: Bacteria; Proteobacteria; Gammaproteobacteria; Enterobacteriales; Enterobacteriaceae; Escherichia; Escherichia coli	3	0	0	0	0	0	2	0	0	0	0	0	0	0	0
Escherichia coli SMS-3-5	C	Enterobacteria	Lineage: Bacteria; Proteobacteria; Gammaproteobacteria; Enterobacteriales; Enterobacteriaceae; Escherichia; Escherichia coli	12	0	0	0	0	0	5	5	0	0	0	1	0	0	0
Escherichia coli TA143	D	Enterobacteria	Lineage: Bacteria; Proteobacteria; Gammaproteobacteria; Enterobacteriales; Enterobacteriaceae; Escherichia; Escherichia coli	5	0	0	0	0	0	3	1	0	0	0	0	0	0	0
Escherichia coli TA206	D	Enterobacteria	Lineage: Bacteria; Proteobacteria; Gammaproteobacteria; Enterobacteriales; Enterobacteriaceae; Escherichia; Escherichia coli	7	0	0	0	0	0	3	2	0	0	0	1	0	0	0
Escherichia coli TA280	D	Enterobacteria	Lineage: Bacteria; Proteobacteria; Gammaproteobacteria; Enterobacteriales; Enterobacteriaceae; Escherichia; Escherichia coli	8	0	0	0	0	0	4	3	0	0	0	0	0	0	0
Escherichia coli UMN026	C	Enterobacteria	Lineage: Bacteria; Proteobacteria; Gammaproteobacteria; Enterobacteriales; Enterobacteriaceae; Escherichia; Escherichia coli	8	0	0	0	0	0	2	4	0	0	0	1	0	0	0
Escherichia coli UTI89	C	Enterobacteria	Lineage: Bacteria; Proteobacteria; Gammaproteobacteria; Enterobacteriales; Enterobacteriaceae; Escherichia; Escherichia coli	11	0	0	0	0	0	3	3	0	0	0	4	0	0	0
Escherichia coli W	D	Enterobacteria	Lineage: Bacteria; Proteobacteria; Gammaproteobacteria; Enterobacteriales; Enterobacteriaceae; Escherichia; Escherichia coli	1	0	0	0	0	0	0	0	0	0	0	0	0	0	0
Escherichia fergusonii ATCC 35469	C	Enterobacteria	Lineage: Bacteria; Proteobacteria; Gammaproteobacteria; Enterobacteriales; Enterobacteriaceae; Escherichia; Escherichia fergusonii	8	0	0	0	0	0	2	4	0	0	0	0	0	0	0
Escherichia sp. 1_1_43	D	Enterobacteria	Lineage: Bacteria; Proteobacteria; Gammaproteobacteria; Enterobacteriales; Enterobacteriaceae; Escherichia	1	0	0	0	0	0	0	1	0	0	0	0	0	0	0
Escherichia sp. 3_2_53FAA	D	Enterobacteria	Lineage: Bacteria; Proteobacteria; Gammaproteobacteria; Enterobacteriales; Enterobacteriaceae; Escherichia	3	0	0	0	0	0	2	1	0	0	0	0	0	0	0
Escherichia sp. 4_1_40B	D	Enterobacteria	Lineage: Bacteria; Proteobacteria; Gammaproteobacteria; Enterobacteriales; Enterobacteriaceae; Escherichia	3	0	0	0	0	1	2	0	0	0	0	0	0	0	0
Ferrimonas balearica DSM 9799	C	Gammaproteobacteria-Alteromonadales	Lineage: Bacteria; Proteobacteria; Gammaproteobacteria; Alteromonadales; Ferrimonadaceae; Ferrimonas; Ferrimonas balearica	24	3	0	10	0	0	3	3	0	0	0	3	0	1	0
Fibrobacter succinogenes subsp. succinogenes S85	C	Bacteria	Lineage: Bacteria; Fibrobacteres/Acidobacteria group; Fibrobacteres; Fibrobacteres (class); Fibrobacterales; Fibrobacteraceae; Fibrobacter; Fibrobacter succinogenes; Fibrobacter succinogenes subsp. succinogenes	1	0	0	0	0	0	0	0	0	0	0	0	0	0	0
Flavobacteria bacterium BAL38	D	CFB Group Bacteria	Lineage: Bacteria; Bacteroidetes/Chlorobi group; Bacteroidetes; Flavobacteria; Flavobacteriales	9	1	2	0	0	0	1	2	0	1	0	0	0	0	0
Flavobacteria bacterium BBFL7	D	CFB Group Bacteria	Lineage: Bacteria; Bacteroidetes/Chlorobi group; Bacteroidetes; Flavobacteria	10	1	3	0	1	0	0	2	0	1	0	0	0	0	0
Flavobacteria bacterium MS024-2A	D	CFB Group Bacteria	Lineage: Bacteria; Bacteroidetes/Chlorobi group; Bacteroidetes; Flavobacteria	3	0	1	0	0	0	0	1	0	0	0	0	0	0	0
Flavobacteria bacterium MS024-3C	D	CFB Group Bacteria	Lineage: Bacteria; Bacteroidetes/Chlorobi group; Bacteroidetes; Flavobacteria	7	0	3	0	0	1	0	1	0	1	0	0	0	0	0
Flavobacteriaceae bacterium 3519-10	C	CFB Group Bacteria	Lineage: Bacteria; Bacteroidetes/Chlorobi group; Bacteroidetes; Flavobacteria; Flavobacteriales; Flavobacteriaceae	9	0	5	0	0	0	1	1	0	0	0	0	1	0	0
Flavobacteriales bacterium ALC-1	D	CFB Group Bacteria	Lineage: Bacteria; Bacteroidetes/Chlorobi group; Bacteroidetes; Flavobacteria; Flavobacteriales	9	0	5	0	0	0	0	0	0	1	0	0	0	0	0
Flavobacterium johnsoniae UW101	C	CFB Group Bacteria	Lineage: Bacteria; Bacteroidetes/Chlorobi group; Bacteroidetes; Flavobacteria; Flavobacteriales; Flavobacteriaceae; Flavobacterium; Flavobacterium johnsoniae	47	1	24	2	1	0	6	2	0	1	0	0	2	0	0
Flavobacterium psychrophilum JIP02/86	C	CFB Group Bacteria	Lineage: Bacteria; Bacteroidetes/Chlorobi group; Bacteroidetes; Flavobacteria; Flavobacteriales; Flavobacteriaceae; Flavobacterium; Flavobacterium psychrophilum	7	0	0	1	0	0	2	1	0	2	0	0	1	0	0
Fusobacterium gonidiaformans ATCC 25563	D	Fusobacteria	Lineage: Bacteria; Fusobacteria; Fusobacteria (class); Fusobacteriales; Fusobacteriaceae; Fusobacterium; Fusobacterium gonidiaformans	1	0	0	0	0	0	0	0	1	0	0	0	0	0	0
Fusobacterium mortiferum ATCC 9817	D	Fusobacteria	Lineage: Bacteria; Fusobacteria; Fusobacteria (class); Fusobacteriales; Fusobacteriaceae; Fusobacterium; Fusobacterium mortiferum	5	0	0	0	0	0	0	0	5	0	0	0	0	0	0
Fusobacterium nucleatum subsp. nucleatum ATCC 23726	D	Fusobacteria	Lineage: Bacteria; Fusobacteria; Fusobacteria (class); Fusobacteriales; Fusobacteriaceae; Fusobacterium; Fusobacterium nucleatum; Fusobacterium nucleatum subsp. nucleatum	5	0	0	0	0	0	0	0	5	0	0	0	0	0	0
Fusobacterium nucleatum subsp. nucleatum ATCC 25586	C	Fusobacteria	Lineage: Bacteria; Fusobacteria; Fusobacteria (class); Fusobacteriales; Fusobacteriaceae; Fusobacterium; Fusobacterium nucleatum; Fusobacterium nucleatum subsp. nucleatum	5	0	0	0	0	0	0	0	5	0	0	0	0	0	0
Fusobacterium nucleatum subsp. polymorphum ATCC 10953	D	Fusobacteria	Lineage: Bacteria; Fusobacteria; Fusobacteria (class); Fusobacteriales; Fusobacteriaceae; Fusobacterium; Fusobacterium nucleatum; Fusobacterium nucleatum subsp. polymorphum	3	0	0	0	0	0	0	0	3	0	0	0	0	0	0
Fusobacterium nucleatum subsp. vincentii ATCC 49256	D	Fusobacteria	Lineage: Bacteria; Fusobacteria; Fusobacteria (class); Fusobacteriales; Fusobacteriaceae; Fusobacterium; Fusobacterium nucleatum; Fusobacterium nucleatum subsp. vincentii	2	0	0	0	0	0	0	0	2	0	0	0	0	0	0
Fusobacterium periodonticum ATCC 33693	D	Fusobacteria	Lineage: Bacteria; Fusobacteria; Fusobacteria (class); Fusobacteriales; Fusobacteriaceae; Fusobacterium; Fusobacterium periodonticum	3	0	0	0	0	0	0	0	3	0	0	0	0	0	0
Fusobacterium sp. 1_1_41FAA	D	Fusobacteria	Lineage: Bacteria; Fusobacteria; Fusobacteria (class); Fusobacteriales; Fusobacteriaceae; Fusobacterium	3	0	0	0	0	0	0	0	3	0	0	0	0	0	0
Fusobacterium sp. 2_1_31	D	Fusobacteria	Lineage: Bacteria; Fusobacteria; Fusobacteria (class); Fusobacteriales; Fusobacteriaceae; Fusobacterium	3	0	0	0	0	0	0	0	3	0	0	0	0	0	0
Fusobacterium sp. 3_1_27	D	Fusobacteria	Lineage: Bacteria; Fusobacteria; Fusobacteria (class); Fusobacteriales; Fusobacteriaceae; Fusobacterium	4	0	0	0	0	0	0	0	4	0	0	0	0	0	0
Fusobacterium sp. 3_1_33	D	Fusobacteria	Lineage: Bacteria; Fusobacteria; Fusobacteria (class); Fusobacteriales; Fusobacteriaceae; Fusobacterium	3	0	0	0	0	0	0	0	3	0	0	0	0	0	0
Fusobacterium sp. 3_1_36A2	D	Fusobacteria	Lineage: Bacteria; Fusobacteria; Fusobacteria (class); Fusobacteriales; Fusobacteriaceae; Fusobacterium	5	0	0	0	0	0	0	0	5	0	0	0	0	0	0
Fusobacterium sp. 3_1_5R	D	Fusobacteria	Lineage: Bacteria; Fusobacteria; Fusobacteria (class); Fusobacteriales; Fusobacteriaceae; Fusobacterium	3	0	0	0	0	0	0	0	3	0	0	0	0	0	0
Fusobacterium sp. 4_1_13	D	Fusobacteria	Lineage: Bacteria; Fusobacteria; Fusobacteria (class); Fusobacteriales; Fusobacteriaceae; Fusobacterium	4	0	0	0	0	0	0	0	4	0	0	0	0	0	0
Fusobacterium sp. 7_1	D	Fusobacteria	Lineage: Bacteria; Fusobacteria; Fusobacteria (class); Fusobacteriales; Fusobacteriaceae; Fusobacterium	3	0	0	0	0	0	0	0	3	0	0	0	0	0	0
Fusobacterium sp. D11	D	Fusobacteria	Lineage: Bacteria; Fusobacteria; Fusobacteria (class); Fusobacteriales; Fusobacteriaceae; Fusobacterium	4	0	0	0	0	0	0	0	4	0	0	0	0	0	0
Fusobacterium sp. D12	D	Fusobacteria	Lineage: Bacteria; Fusobacteria; Fusobacteria (class); Fusobacteriales; Fusobacteriaceae; Fusobacterium	6	0	0	0	0	0	0	0	6	0	0	0	0	0	0
Fusobacterium ulcerans ATCC 49185	D	Fusobacteria	Lineage: Bacteria; Fusobacteria; Fusobacteria (class); Fusobacteriales; Fusobacteriaceae; Fusobacterium; Fusobacterium ulcerans	7	0	0	0	0	0	0	0	7	0	0	0	0	0	0
Fusobacterium varium ATCC 27725	D	Fusobacteria	Lineage: Bacteria; Fusobacteria; Fusobacteria (class); Fusobacteriales; Fusobacteriaceae; Fusobacterium; Fusobacterium varium	8	0	0	0	0	0	0	0	8	0	0	0	0	0	0
Gallionella capsiferriformans ES-2	C	Betaproteobacteria	Lineage: Bacteria; Proteobacteria; Betaproteobacteria; Gallionellales; Gallionellaceae; Gallionella; Gallionella capsiferriformans	4	0	0	0	0	0	0	0	1	0	0	0	0	0	0
gamma proteobacterium HTCC5015	D	Gammaproteobacteria	Lineage: Bacteria; Proteobacteria; Gammaproteobacteria	4	1	0	0	0	0	2	0	1	0	0	0	0	0	0
gamma proteobacterium NOR51-B	D	Gammaproteobacteria	Lineage: Bacteria; Proteobacteria; Gammaproteobacteria	32	0	0	1	0	0	28	1	0	0	0	0	1	1	0
gamma proteobacterium NOR5-3	D	Gammaproteobacteria-NOR5/OM60 clade	Lineage: Bacteria; Proteobacteria; Gammaproteobacteria	27	1	0	5	0	1	16	1	0	0	0	1	1	0	0
Gemmatimonas aurantiaca T-27	C	Bacteria	Lineage: Bacteria; Gemmatimonadetes; Gemmatimonadetes (class); Gemmatimonadales; Gemmatimonadaceae; Gemmatimonas; Gemmatimonas aurantiaca	17	2	6	0	0	0	1	2	0	0	0	0	3	0	0
Geobacter bemidjiensis Bem	C	Deltaproteobacteria	Lineage: Bacteria; Proteobacteria; delta/epsilon subdivisions; Deltaproteobacteria; Desulfuromonadales; Geobacteraceae; Geobacter; Geobacter bemidjiensis	1	0	0	0	0	0	0	0	0	0	0	0	0	0	0
Geobacter lovleyi SZ	C	Deltaproteobacteria	Lineage: Bacteria; Proteobacteria; delta/epsilon subdivisions; Deltaproteobacteria; Desulfuromonadales; Geobacteraceae; Geobacter; Geobacter lovleyi	4	0	0	0	0	0	0	1	0	0	0	0	0	0	0
Geobacter metallireducens GS-15	C	Deltaproteobacteria	Lineage: Bacteria; Proteobacteria; delta/epsilon subdivisions; Deltaproteobacteria; Desulfuromonadales; Geobacteraceae; Geobacter; Geobacter metallireducens	2	0	0	0	0	0	0	0	0	0	0	0	0	0	0
Geobacter sp. M18	C	Deltaproteobacteria	Lineage: Bacteria; Proteobacteria; delta/epsilon subdivisions; Deltaproteobacteria; Desulfuromonadales; Geobacteraceae; Geobacter	4	0	0	0	0	0	1	1	0	0	0	0	0	0	0
Geobacter uraniireducens Rf4	C	Deltaproteobacteria	Lineage: Bacteria; Proteobacteria; delta/epsilon subdivisions; Deltaproteobacteria; Desulfuromonadales; Geobacteraceae; Geobacter; Geobacter uraniireducens	2	0	0	0	0	0	0	0	0	0	0	0	0	0	0
Glaciecola sp. HTCC2999	D	Gammaproteobacteria-Alteromonadales	Lineage: Bacteria; Proteobacteria; Gammaproteobacteria; Alteromonadales; Alteromonadaceae; Glaciecola	12	6	0	2	0	1	2	0	0	0	0	0	1	0	0
Gloeobacter violaceus PCC 7421	C	Cyanobacteria	Lineage: Bacteria; Cyanobacteria; Gloeobacteria; Gloeobacterales; Gloeobacter; Gloeobacter violaceus	33	0	0	0	0	0	14	6	0	0	0	0	0	0	0
Gluconacetobacter diazotrophicus PAl 5	C	Alphaproteobacteria	Lineage: Bacteria; Proteobacteria; Alphaproteobacteria; Rhodospirillales; Acetobacteraceae; Gluconacetobacter; Gluconacetobacter diazotrophicus	30	0	0	13	0	0	8	2	0	0	6	0	0	0	0
Gluconacetobacter hansenii ATCC 23769	D	Alphaproteobacteria	Lineage: Bacteria; Proteobacteria; Alphaproteobacteria; Rhodospirillales; Acetobacteraceae; Gluconacetobacter; Gluconacetobacter hansenii group; Gluconacetobacter hansenii	9	0	0	2	0	0	4	1	0	0	1	0	0	0	0
Gluconacetobacter xylinus NBRC 3288	C	Alphaproteobacteria	Lineage: Bacteria; Proteobacteria; Alphaproteobacteria; Rhodospirillales; Acetobacteraceae; Gluconacetobacter; Gluconacetobacter xylinus	1	0	0	0	0	0	0	1	0	0	0	0	0	0	0
Gluconobacter oxydans 621H	C	Alphaproteobacteria	Lineage: Bacteria; Proteobacteria; Alphaproteobacteria; Rhodospirillales; Acetobacteraceae; Gluconobacter; Gluconobacter oxydans	11	0	0	4	0	0	5	1	0	0	1	0	0	0	0
Gramella forsetii KT0803	C	CFB Group Bacteria	Lineage: Bacteria; Bacteroidetes/Chlorobi group; Bacteroidetes; Flavobacteria; Flavobacteriales; Flavobacteriaceae; Gramella; Gramella forsetii	24	0	14	2	0	0	2	0	0	2	0	0	1	0	0
Granulibacter bethesdensis CGDNIH1	C	Alphaproteobacteria	Lineage: Bacteria; Proteobacteria; Alphaproteobacteria; Rhodospirillales; Acetobacteraceae; Granulibacter; Granulibacter bethesdensis	5	0	0	0	0	0	4	0	0	0	0	0	0	0	0
Grimontia hollisae CIP 101886	D	Gammaproteobacteria	Lineage: Bacteria; Proteobacteria; Gammaproteobacteria; Vibrionales; Vibrionaceae; Grimontia hollisae	3	0	0	0	0	0	1	1	0	0	0	1	0	0	0
Haemophilus ducreyi 35000HP	C	Gammaproteobacteria	Lineage: Bacteria; Proteobacteria; Gammaproteobacteria; Pasteurellales; Pasteurellaceae; Haemophilus; Haemophilus ducreyi	2	0	0	0	0	0	0	0	0	0	0	2	0	0	0
Haemophilus influenzae 22.1-21	D	Gammaproteobacteria	Lineage: Bacteria; Proteobacteria; Gammaproteobacteria; Pasteurellales; Pasteurellaceae; Haemophilus; Haemophilus influenzae	2	0	0	0	0	0	0	0	0	0	0	2	0	0	0
Haemophilus influenzae 3655	D	Gammaproteobacteria	Lineage: Bacteria; Proteobacteria; Gammaproteobacteria; Pasteurellales; Pasteurellaceae; Haemophilus; Haemophilus influenzae	9	0	0	0	0	0	1	0	0	0	0	7	0	0	0
Haemophilus influenzae 6P18H1	D	Gammaproteobacteria	Lineage: Bacteria; Proteobacteria; Gammaproteobacteria; Pasteurellales; Pasteurellaceae; Haemophilus; Haemophilus influenzae	9	0	0	0	0	0	0	0	0	0	0	8	0	0	0
Haemophilus influenzae 7P49H1	D	Gammaproteobacteria	Lineage: Bacteria; Proteobacteria; Gammaproteobacteria; Pasteurellales; Pasteurellaceae; Haemophilus; Haemophilus influenzae	8	0	0	0	0	0	2	0	0	0	0	5	0	0	0
Haemophilus influenzae 86-028NP	C	Gammaproteobacteria	Lineage: Bacteria; Proteobacteria; Gammaproteobacteria; Pasteurellales; Pasteurellaceae; Haemophilus; Haemophilus influenzae	5	0	0	0	0	0	0	0	0	0	0	5	0	0	0
Haemophilus influenzae F3031	C	Gammaproteobacteria	Lineage: Bacteria; Proteobacteria; Gammaproteobacteria; Pasteurellales; Pasteurellaceae; Haemophilus; Haemophilus influenzae	5	0	0	0	0	0	0	0	0	0	0	5	0	0	0
Haemophilus influenzae F3047	C	Gammaproteobacteria	Lineage: Bacteria; Proteobacteria; Gammaproteobacteria; Pasteurellales; Pasteurellaceae; Haemophilus; Haemophilus influenzae	7	0	0	0	0	0	0	0	0	0	0	7	0	0	0
Haemophilus influenzae NT127	D	Gammaproteobacteria	Lineage: Bacteria; Proteobacteria; Gammaproteobacteria; Pasteurellales; Pasteurellaceae; Haemophilus; Haemophilus influenzae	10	0	0	0	0	0	2	0	0	0	0	7	0	0	0
Haemophilus influenzae PittAA	D	Gammaproteobacteria	Lineage: Bacteria; Proteobacteria; Gammaproteobacteria; Pasteurellales; Pasteurellaceae; Haemophilus; Haemophilus influenzae	8	0	0	0	0	0	0	0	0	0	0	7	0	0	0
Haemophilus influenzae PittEE	C	Gammaproteobacteria	Lineage: Bacteria; Proteobacteria; Gammaproteobacteria; Pasteurellales; Pasteurellaceae; Haemophilus; Haemophilus influenzae	4	0	0	0	0	0	1	0	0	0	0	3	0	0	0
Haemophilus influenzae PittGG	C	Gammaproteobacteria	Lineage: Bacteria; Proteobacteria; Gammaproteobacteria; Pasteurellales; Pasteurellaceae; Haemophilus; Haemophilus influenzae	4	0	0	0	0	0	0	0	0	0	0	4	0	0	0
Haemophilus influenzae PittHH	D	Gammaproteobacteria	Lineage: Bacteria; Proteobacteria; Gammaproteobacteria; Pasteurellales; Pasteurellaceae; Haemophilus; Haemophilus influenzae	5	0	0	0	0	0	1	0	0	0	0	4	0	0	0
Haemophilus influenzae PittII	D	Gammaproteobacteria	Lineage: Bacteria; Proteobacteria; Gammaproteobacteria; Pasteurellales; Pasteurellaceae; Haemophilus; Haemophilus influenzae	7	0	0	0	0	0	0	0	0	0	0	6	0	0	0
Haemophilus influenzae R3021	D	Gammaproteobacteria	Lineage: Bacteria; Proteobacteria; Gammaproteobacteria; Pasteurellales; Pasteurellaceae; Haemophilus; Haemophilus influenzae	8	0	0	0	0	0	2	0	0	0	0	5	0	0	0
Haemophilus influenzae Rd KW20	C	Gammaproteobacteria	Lineage: Bacteria; Proteobacteria; Gammaproteobacteria; Pasteurellales; Pasteurellaceae; Haemophilus; Haemophilus influenzae	8	0	0	0	0	0	0	0	0	0	0	7	0	0	0
Haemophilus influenzae RdAW	D	Gammaproteobacteria	Lineage: Bacteria; Proteobacteria; Gammaproteobacteria; Pasteurellales; Pasteurellaceae; Haemophilus; Haemophilus influenzae	4	0	0	0	0	0	0	0	0	0	0	3	0	0	0
Haemophilus parainfluenzae T3T1	C	Gammaproteobacteria	Lineage: Bacteria; Proteobacteria; Gammaproteobacteria; Pasteurellales; Pasteurellaceae; Haemophilus; Haemophilus parainfluenzae	9	0	0	0	0	0	2	4	0	0	0	2	0	1	0
Haemophilus parasuis 29755	D	Gammaproteobacteria	Lineage: Bacteria; Proteobacteria; Gammaproteobacteria; Pasteurellales; Pasteurellaceae; Haemophilus; Haemophilus parasuis	3	0	0	0	0	0	0	0	0	0	0	2	1	0	0
Haemophilus parasuis SH0165	C	Gammaproteobacteria	Lineage: Bacteria; Proteobacteria; Gammaproteobacteria; Pasteurellales; Pasteurellaceae; Haemophilus; Haemophilus parasuis	3	0	0	0	0	0	0	0	0	0	0	2	1	0	0
Haemophilus somnus 129PT	C	Gammaproteobacteria	Lineage: Bacteria; Proteobacteria; Gammaproteobacteria; Pasteurellales; Pasteurellaceae; Histophilus; Histophilus somni	4	0	0	0	0	0	0	0	0	0	0	3	1	0	0
Haemophilus somnus 2336	C	Gammaproteobacteria	Lineage: Bacteria; Proteobacteria; Gammaproteobacteria; Pasteurellales; Pasteurellaceae; Histophilus; Histophilus somni	5	0	0	0	0	0	0	0	0	0	0	3	1	0	0
Hahella chejuensis KCTC 2396	C	Gammaproteobacteria	Lineage: Bacteria; Proteobacteria; Gammaproteobacteria; Oceanospirillales; Hahellaceae; Hahella; Hahella chejuensis	6	0	0	0	0	0	1	2	0	0	0	1	0	0	0
Haliangium ochraceum DSM 14365	C	Deltaproteobacteria	Lineage: Bacteria; Proteobacteria; delta/epsilon subdivisions; Deltaproteobacteria; Myxococcales; Nannocystineae; Haliangiaceae; Haliangium; Haliangium ochraceum	11	1	1	3	0	1	1	1	0	0	0	0	0	0	0
Halomonas elongata DSM 2581	C	Gammaproteobacteria	Lineage: Bacteria; Proteobacteria; Gammaproteobacteria; Oceanospirillales; Halomonadaceae; Halomonas; Halomonas elongata	10	0	0	0	0	0	6	2	0	0	0	1	0	0	0
Halorhodospira halophila SL1	C	Gammaproteobacteria	Lineage: Bacteria; Proteobacteria; Gammaproteobacteria; Chromatiales; Ectothiorhodospiraceae; Halorhodospira; Halorhodospira halophila	6	0	0	0	0	1	0	3	0	0	0	0	1	0	0
Halothiobacillus neapolitanus c2	C	Gammaproteobacteria	Lineage: Bacteria; Proteobacteria; Gammaproteobacteria; Chromatiales; Halothiobacillaceae; Halothiobacillus; Halothiobacillus neapolitanus	4	0	0	0	0	0	1	1	0	0	0	0	1	0	0
Helicobacter acinonychis str. Sheeba	C	Epsilonproteobacteria	Lineage: Bacteria; Proteobacteria; delta/epsilon subdivisions; Epsilonproteobacteria; Campylobacterales; Helicobacteraceae; Helicobacter; Helicobacter acinonychis	6	0	0	0	0	3	0	0	0	0	0	3	0	0	0
Helicobacter bilis ATCC 43879	D	Epsilonproteobacteria	Lineage: Bacteria; Proteobacteria; delta/epsilon subdivisions; Epsilonproteobacteria; Campylobacterales; Helicobacteraceae; Helicobacter; Helicobacter bilis	5	0	0	0	0	0	0	1	1	0	0	1	0	1	0
Helicobacter canadensis MIT 98-5491	D	Epsilonproteobacteria	Lineage: Bacteria; Proteobacteria; delta/epsilon subdivisions; Epsilonproteobacteria; Campylobacterales; Helicobacteraceae; Helicobacter; Helicobacter canadensis	4	0	0	0	0	0	0	3	0	0	0	0	0	1	0
Helicobacter cinaedi CCUG 18818	D	Epsilonproteobacteria	Lineage: Bacteria; Proteobacteria; delta/epsilon subdivisions; Epsilonproteobacteria; Campylobacterales; Helicobacteraceae; Helicobacter; Helicobacter cinaedi	8	0	0	0	0	0	0	4	0	0	0	1	0	0	0
Helicobacter felis ATCC 49179	C	Epsilonproteobacteria	Lineage: Bacteria; Proteobacteria; delta/epsilon subdivisions; Epsilonproteobacteria; Campylobacterales; Helicobacteraceae; Helicobacter; Helicobacter felis	2	0	0	0	0	1	0	0	0	0	0	1	0	0	0
Helicobacter hepaticus ATCC 51449	C	Epsilonproteobacteria	Lineage: Bacteria; Proteobacteria; delta/epsilon subdivisions; Epsilonproteobacteria; Campylobacterales; Helicobacteraceae; Helicobacter; Helicobacter hepaticus	4	0	0	0	0	0	0	1	0	0	0	1	0	1	0
Helicobacter mustelae 12198	C	Epsilonproteobacteria	Lineage: Bacteria; Proteobacteria; delta/epsilon subdivisions; Epsilonproteobacteria; Campylobacterales; Helicobacteraceae; Helicobacter; Helicobacter mustelae	7	0	0	0	0	1	0	1	0	0	0	2	0	0	0
Helicobacter pullorum MIT 98-5489	D	Epsilonproteobacteria	Lineage: Bacteria; Proteobacteria; delta/epsilon subdivisions; Epsilonproteobacteria; Campylobacterales; Helicobacteraceae; Helicobacter; Helicobacter pullorum	3	0	0	0	0	0	0	2	1	0	0	0	0	0	0
Helicobacter pylori 26695	C	Epsilonproteobacteria	Lineage: Bacteria; Proteobacteria; delta/epsilon subdivisions; Epsilonproteobacteria; Campylobacterales; Helicobacteraceae; Helicobacter; Helicobacter pylori	5	0	0	0	0	3	0	0	0	0	0	2	0	0	0
Helicobacter pylori 98-10	D	Epsilonproteobacteria	Lineage: Bacteria; Proteobacteria; delta/epsilon subdivisions; Epsilonproteobacteria; Campylobacterales; Helicobacteraceae; Helicobacter; Helicobacter pylori	5	0	0	0	0	2	0	0	0	0	0	3	0	0	0
Helicobacter pylori B128	D	Epsilonproteobacteria	Lineage: Bacteria; Proteobacteria; delta/epsilon subdivisions; Epsilonproteobacteria; Campylobacterales; Helicobacteraceae; Helicobacter; Helicobacter pylori	4	0	0	0	0	2	0	0	0	0	0	2	0	0	0
Helicobacter pylori B38	C	Epsilonproteobacteria	Lineage: Bacteria; Proteobacteria; delta/epsilon subdivisions; Epsilonproteobacteria; Campylobacterales; Helicobacteraceae; Helicobacter; Helicobacter pylori	4	0	0	0	0	1	0	0	0	0	0	3	0	0	0
Helicobacter pylori B8	C	Epsilonproteobacteria	Lineage: Bacteria; Proteobacteria; delta/epsilon subdivisions; Epsilonproteobacteria; Campylobacterales; Helicobacteraceae; Helicobacter; Helicobacter pylori	1	0	0	0	0	1	0	0	0	0	0	0	0	0	0
Helicobacter pylori G27	C	Epsilonproteobacteria	Lineage: Bacteria; Proteobacteria; delta/epsilon subdivisions; Epsilonproteobacteria; Campylobacterales; Helicobacteraceae; Helicobacter; Helicobacter pylori	5	0	0	0	0	2	0	0	0	0	0	3	0	0	0
Helicobacter pylori HPAG1	C	Epsilonproteobacteria	Lineage: Bacteria; Proteobacteria; delta/epsilon subdivisions; Epsilonproteobacteria; Campylobacterales; Helicobacteraceae; Helicobacter; Helicobacter pylori	6	0	0	0	0	3	0	0	0	0	0	3	0	0	0
Helicobacter pylori HPKX_438_AG0C1	D	Epsilonproteobacteria	Lineage: Bacteria; Proteobacteria; delta/epsilon subdivisions; Epsilonproteobacteria; Campylobacterales; Helicobacteraceae; Helicobacter; Helicobacter pylori	2	0	0	0	0	0	0	0	0	0	0	2	0	0	0
Helicobacter pylori J99	C	Epsilonproteobacteria	Lineage: Bacteria; Proteobacteria; delta/epsilon subdivisions; Epsilonproteobacteria; Campylobacterales; Helicobacteraceae; Helicobacter; Helicobacter pylori	6	0	0	0	0	3	0	0	0	0	0	3	0	0	0
Helicobacter pylori P12	C	Epsilonproteobacteria	Lineage: Bacteria; Proteobacteria; delta/epsilon subdivisions; Epsilonproteobacteria; Campylobacterales; Helicobacteraceae; Helicobacter; Helicobacter pylori	3	0	0	0	0	1	0	0	0	0	0	2	0	0	0
Helicobacter pylori PeCan4	C	Epsilonproteobacteria	Lineage: Bacteria; Proteobacteria; delta/epsilon subdivisions; Epsilonproteobacteria; Campylobacterales; Helicobacteraceae; Helicobacter; Helicobacter pylori	4	0	0	0	0	1	0	0	0	0	0	3	0	0	0
Helicobacter pylori Shi470	C	Epsilonproteobacteria	Lineage: Bacteria; Proteobacteria; delta/epsilon subdivisions; Epsilonproteobacteria; Campylobacterales; Helicobacteraceae; Helicobacter; Helicobacter pylori	4	0	0	0	0	2	0	0	0	0	0	2	0	0	0
Helicobacter pylori SJM180	C	Epsilonproteobacteria	Lineage: Bacteria; Proteobacteria; delta/epsilon subdivisions; Epsilonproteobacteria; Campylobacterales; Helicobacteraceae; Helicobacter; Helicobacter pylori	5	0	0	0	0	2	0	0	0	0	0	3	0	0	0
Helicobacter suis HS1	D	Epsilonproteobacteria	Lineage: Bacteria; Proteobacteria; delta/epsilon subdivisions; Epsilonproteobacteria; Campylobacterales; Helicobacteraceae; Helicobacter; Helicobacter suis	2	0	0	0	0	1	0	0	0	0	0	1	0	0	0
Helicobacter suis HS5	D	Epsilonproteobacteria	Lineage: Bacteria; Proteobacteria; delta/epsilon subdivisions; Epsilonproteobacteria; Campylobacterales; Helicobacteraceae; Helicobacter; Helicobacter suis	1	0	0	0	0	0	0	0	0	0	0	1	0	0	0
Helicobacter winghamensis ATCC BAA-430	D	Epsilonproteobacteria	Lineage: Bacteria; Proteobacteria; delta/epsilon subdivisions; Epsilonproteobacteria; Campylobacterales; Helicobacteraceae; Helicobacter; Helicobacter winghamensis	1	0	0	0	0	0	0	1	0	0	0	0	0	0	0
Herbaspirillum seropedicae SmR1	C	Betaproteobacteria	Lineage: Bacteria; Proteobacteria; Betaproteobacteria; Burkholderiales; Oxalobacteraceae; Herbaspirillum; Herbaspirillum seropedicae	24	1	0	0	0	1	18	0	0	0	1	1	1	0	0
Herminiimonas arsenicoxydans	C	Betaproteobacteria	Lineage: Bacteria; Proteobacteria; Betaproteobacteria; Burkholderiales; Oxalobacteraceae; Herminiimonas	8	0	0	0	0	0	3	3	1	0	0	0	1	0	0
Hirschia baltica ATCC 49814	C	Alphaproteobacteria	Lineage: Bacteria; Proteobacteria; Alphaproteobacteria; Rhodobacterales; Hyphomonadaceae; Hirschia; Hirschia baltica	43	11	0	6	0	0	20	2	0	0	0	1	2	0	0
Hoeflea phototrophica DFL-43	D	Alphaproteobacteria	Lineage: Bacteria; Proteobacteria; Alphaproteobacteria; Rhizobiales; Phyllobacteriaceae; Hoeflea; Hoeflea phototrophica	1	0	0	0	0	0	0	0	0	0	0	1	0	0	0
Hydrogenobacter thermophilus TK-6	C	Aquificales	Lineage: Bacteria; Aquificae; Aquificae (class); Aquificales; Aquificaceae; Hydrogenobacter; Hydrogenobacter thermophilus	2	0	0	0	0	0	0	0	0	0	0	0	0	0	0
Hyphomicrobium denitrificans ATCC 51888	C	Alphaproteobacteria	Lineage: Bacteria; Proteobacteria; Alphaproteobacteria; Rhizobiales; Hyphomicrobiaceae; Hyphomicrobium; Hyphomicrobium denitrificans	7	0	0	0	0	0	2	1	0	0	0	1	1	0	0
Hyphomonas neptunium ATCC 15444	C	Alphaproteobacteria	Lineage: Bacteria; Proteobacteria; Alphaproteobacteria; Rhodobacterales; Hyphomonadaceae; Hyphomonas; Hyphomonas neptunium	37	3	0	5	0	0	23	3	0	0	0	0	1	0	0
Idiomarina baltica OS145	D	Gammaproteobacteria-Alteromonadales	Lineage: Bacteria; Proteobacteria; Gammaproteobacteria; Alteromonadales; Idiomarinaceae; Idiomarina; Idiomarina baltica	17	3	0	4	0	1	6	1	0	0	0	1	1	0	0
Idiomarina loihiensis L2TR	C	Gammaproteobacteria-Alteromonadales	Lineage: Bacteria; Proteobacteria; Gammaproteobacteria; Alteromonadales; Idiomarinaceae; Idiomarina; Idiomarina loihiensis	28	5	0	6	0	1	9	1	0	0	0	2	1	1	1
Jannaschia sp. CCS1	C	Alphaproteobacteria-Roseobacter clade	Lineage: Bacteria; Proteobacteria; Alphaproteobacteria; Rhodobacterales; Rhodobacteraceae; Jannaschia	1	0	0	0	0	0	0	0	0	0	0	1	0	0	0
Janthinobacterium sp. Marseille	C	Betaproteobacteria	Lineage: Bacteria; Proteobacteria; Betaproteobacteria; Burkholderiales; Oxalobacteraceae; Janthinobacterium	30	0	0	0	0	1	18	3	1	0	0	1	1	0	1
Kangiella koreensis DSM 16069	C	Gammaproteobacteria	Lineage: Bacteria; Proteobacteria; Gammaproteobacteria; Oceanospirillales; Alcanivoracaceae; Kangiella; Kangiella koreensis	12	0	0	3	0	1	3	0	1	0	0	1	1	0	1
Ketogulonicigenium vulgare Y25	C	Alphaproteobacteria	Lineage: Bacteria; Proteobacteria; Alphaproteobacteria; Rhodobacterales; Rhodobacteraceae; Ketogulonicigenium; Ketogulonicigenium vulgare	5	0	0	0	0	0	1	2	0	0	0	2	0	0	0
Kingella denitrificans ATCC 33394	D	Betaproteobacteria	Lineage: Bacteria; Proteobacteria; Betaproteobacteria; Neisseriales; Neisseriaceae; Kingella; Kingella denitrificans	5	0	0	0	0	0	2	1	0	0	0	2	0	0	0
Kingella oralis ATCC 51147	D	Betaproteobacteria	Lineage: Bacteria; Proteobacteria; Betaproteobacteria; Neisseriales; Neisseriaceae; Kingella; Kingella oralis	4	0	0	0	0	0	1	1	0	0	0	2	0	0	0
Klebsiella pneumoniae 342	C	Enterobacteria	Lineage: Bacteria; Proteobacteria; Gammaproteobacteria; Enterobacteriales; Enterobacteriaceae; Klebsiella; Klebsiella pneumoniae	13	0	0	0	0	0	6	5	0	0	0	1	0	0	0
Klebsiella pneumoniae NTUH-K2044	C	Enterobacteria	Lineage: Bacteria; Proteobacteria; Gammaproteobacteria; Enterobacteriales; Enterobacteriaceae; Klebsiella; Klebsiella pneumoniae; Klebsiella pneumoniae subsp. pneumoniae	15	0	0	0	0	1	6	7	0	0	0	0	0	0	0
Klebsiella pneumoniae subsp. pneumoniae MGH 78578	C	Enterobacteria	Lineage: Bacteria; Proteobacteria; Gammaproteobacteria; Enterobacteriales; Enterobacteriaceae; Klebsiella; Klebsiella pneumoniae; Klebsiella pneumoniae subsp. pneumoniae	12	0	0	0	0	0	6	5	0	0	0	0	0	0	0
Klebsiella pneumoniae subsp. rhinoscleromatis ATCC 13884	D	Enterobacteria	Lineage: Bacteria; Proteobacteria; Gammaproteobacteria; Enterobacteriales; Enterobacteriaceae; Klebsiella; Klebsiella pneumoniae; Klebsiella pneumoniae subsp. rhinoscleromatis	10	0	0	0	0	1	7	2	0	0	0	0	0	0	0
Klebsiella sp. 1_1_55	D	Enterobacteria	Lineage: Bacteria; Proteobacteria; Gammaproteobacteria; Enterobacteriales; Enterobacteriaceae; Klebsiella	6	0	0	0	0	0	4	1	0	0	0	1	0	0	0
Klebsiella variicola At-22	C	Enterobacteria	Lineage: Bacteria; Proteobacteria; Gammaproteobacteria; Enterobacteriales; Enterobacteriaceae; Klebsiella; Klebsiella variicola	11	0	0	0	0	0	6	4	0	0	0	0	0	0	0
Kordia algicida OT-1	D	CFB Group Bacteria	Lineage: Bacteria; Bacteroidetes/Chlorobi group; Bacteroidetes; Flavobacteria; Flavobacteriales; Flavobacteriaceae; Kordia; Kordia algicida	11	1	4	0	0	0	0	2	0	1	0	0	0	0	0
Labrenzia alexandrii DFL-11	D	Alphaproteobacteria	Lineage: Bacteria; Proteobacteria; Alphaproteobacteria; Rhodobacterales; Rhodobacteraceae; Labrenzia; Labrenzia alexandrii	1	0	0	0	0	0	0	0	0	0	0	1	0	0	0
Laribacter hongkongensis HLHK9	C	Betaproteobacteria	Lineage: Bacteria; Proteobacteria; Betaproteobacteria; Neisseriales; Neisseriaceae; Laribacter; Laribacter hongkongensis	4	0	0	0	0	0	1	1	0	0	0	1	0	1	0
Lautropia mirabilis ATCC 51599	D	Betaproteobacteria	Lineage: Bacteria; Proteobacteria; Betaproteobacteria; Burkholderiales; Burkholderiaceae; Lautropia; Lautropia mirabilis	12	0	0	0	0	1	5	4	0	0	0	1	0	0	0
Leadbetterella byssophila DSM 17132	C	CFB Group Bacteria	Lineage: Bacteria; Bacteroidetes/Chlorobi group; Bacteroidetes; Cytophagia; Cytophagales; Cytophagaceae; Leadbetterella; Leadbetterella byssophila	29	0	24	0	0	0	1	1	0	1	0	0	0	0	0
Leeuwenhoekiella blandensis MED217	D	CFB Group Bacteria	Lineage: Bacteria; Bacteroidetes/Chlorobi group; Bacteroidetes; Flavobacteria; Flavobacteriales; Flavobacteriaceae; Leeuwenhoekiella; Leeuwenhoekiella blandensis	26	1	17	0	0	1	1	0	0	1	0	0	1	0	0
Lentisphaera araneosa HTCC2155	D	Bacteria	Lineage: Bacteria; Chlamydiae/Verrucomicrobia group; Lentisphaerae; Lentisphaerales; Lentisphaeraceae; Lentisphaera; Lentisphaera araneosa	4	0	0	0	0	1	0	0	1	0	0	0	0	0	0
Leptospira biflexa serovar Patoc strain 'Patoc 1 (Ames)'	C	Spirochetes	Lineage: Bacteria; Spirochaetes; Spirochaetes (class); Spirochaetales; Leptospiraceae; Leptospira; Leptospira biflexa	1	0	0	0	0	0	0	1	0	0	0	0	0	0	0
Leptospira biflexa serovar Patoc strain 'Patoc 1 (Paris)'	C	Spirochetes	Lineage: Bacteria; Spirochaetes; Spirochaetes (class); Spirochaetales; Leptospiraceae; Leptospira; Leptospira biflexa	6	1	0	0	0	1	1	2	0	0	0	0	0	0	0
Leptospira borgpetersenii serovar Hardjo-bovis JB197	C	Spirochetes	Lineage: Bacteria; Spirochaetes; Spirochaetes (class); Spirochaetales; Leptospiraceae; Leptospira; Leptospira borgpetersenii	3	0	0	0	0	1	0	1	0	0	0	0	1	0	0
Leptospira borgpetersenii serovar Hardjo-bovis L550	C	Spirochetes	Lineage: Bacteria; Spirochaetes; Spirochaetes (class); Spirochaetales; Leptospiraceae; Leptospira; Leptospira borgpetersenii	5	0	0	0	0	1	1	1	0	0	0	0	1	0	0
Leptospira interrogans serovar Copenhageni str. Fiocruz L1-130	C	Spirochetes	Lineage: Bacteria; Spirochaetes; Spirochaetes (class); Spirochaetales; Leptospiraceae; Leptospira; Leptospira interrogans	9	1	0	0	0	1	2	1	0	0	0	0	1	0	1
Leptospira interrogans serovar Lai str. 56601	C	Spirochetes	Lineage: Bacteria; Spirochaetes; Spirochaetes (class); Spirochaetales; Leptospiraceae; Leptospira; Leptospira interrogans	10	1	0	0	0	1	2	1	0	0	0	0	1	0	1
Leptothrix cholodnii SP-6	C	Betaproteobacteria	Lineage: Bacteria; Proteobacteria; Betaproteobacteria; Burkholderiales; Leptothrix; Leptothrix cholodnii	7	0	0	1	1	0	2	0	1	0	0	0	0	0	0
Leptotrichia buccalis C-1013-b	C	Fusobacteria	Lineage: Bacteria; Fusobacteria; Fusobacteria (class); Fusobacteriales; Fusobacteriaceae; Leptotrichia; Leptotrichia buccalis	1	0	0	0	0	0	0	0	1	0	0	0	0	0	0
Leptotrichia goodfellowii F0264	D	Fusobacteria	Lineage: Bacteria; Fusobacteria; Fusobacteria (class); Fusobacteriales; Fusobacteriaceae; Leptotrichia; Leptotrichia goodfellowii	1	0	0	0	0	0	0	0	1	0	0	0	0	0	0
Limnobacter sp. MED105	D	Betaproteobacteria	Lineage: Bacteria; Proteobacteria; Betaproteobacteria; Burkholderiales; Burkholderiaceae; Limnobacter	11	0	0	0	0	2	4	1	1	0	0	0	1	0	0
Loktanella vestfoldensis SKA53	D	Alphaproteobacteria-Roseobacter clade	Lineage: Bacteria; Proteobacteria; Alphaproteobacteria; Rhodobacterales; Rhodobacteraceae; Loktanella; Loktanella vestfoldensis	1	0	0	0	0	0	0	0	0	0	0	1	0	0	0
Lutiella nitroferrum 2002	D	Betaproteobacteria	Lineage: Bacteria; Proteobacteria; Betaproteobacteria; Neisseriales; Neisseriaceae; Lutiella; Lutiella nitroferrum	3	0	0	0	0	0	3	0	0	0	0	0	0	0	0
Magnetococcus sp. MC-1	C	Proteobacteria	Lineage: Bacteria; Proteobacteria; Magnetococcus	2	0	0	0	0	0	0	0	0	0	0	0	0	1	0
Magnetospirillum magneticum AMB-1	C	Alphaproteobacteria	Lineage: Bacteria; Proteobacteria; Alphaproteobacteria; Rhodospirillales; Rhodospirillaceae; Magnetospirillum; Magnetospirillum magneticum	2	0	0	0	0	0	0	0	0	0	0	0	0	0	0
Magnetospirillum magnetotacticum MS-1	D	Alphaproteobacteria	Lineage: Bacteria; Proteobacteria; Alphaproteobacteria; Rhodospirillales; Rhodospirillaceae; Magnetospirillum; Magnetospirillum magnetotacticum	3	0	0	0	0	0	1	0	0	0	0	0	0	0	0
Mannheimia haemolytica PHL213	D	Gammaproteobacteria	Lineage: Bacteria; Proteobacteria; Gammaproteobacteria; Pasteurellales; Pasteurellaceae; Mannheimia; Mannheimia haemolytica	3	0	0	0	0	0	1	0	0	0	0	1	1	0	0
Mannheimia haemolytica serotype A2 str. BOVINE	D	Gammaproteobacteria	Lineage: Bacteria; Proteobacteria; Gammaproteobacteria; Pasteurellales; Pasteurellaceae; Mannheimia; Mannheimia haemolytica	3	0	0	0	0	0	1	0	0	0	0	1	1	0	0
Mannheimia haemolytica serotype A2 str. OVINE	D	Gammaproteobacteria	Lineage: Bacteria; Proteobacteria; Gammaproteobacteria; Pasteurellales; Pasteurellaceae; Mannheimia; Mannheimia haemolytica	2	0	0	0	0	0	0	0	0	0	0	2	0	0	0
Mannheimia succiniciproducens MBEL55E	C	Gammaproteobacteria	Lineage: Bacteria; Proteobacteria; Gammaproteobacteria; Pasteurellales; Pasteurellaceae; Basfia; Mannheimia succiniciproducens	3	0	0	0	0	0	1	1	0	0	0	1	0	0	0
Maricaulis maris MCS10	C	Alphaproteobacteria	Lineage: Bacteria; Proteobacteria; Alphaproteobacteria; Rhodobacterales; Hyphomonadaceae; Maricaulis; Maricaulis maris	19	4	0	3	0	1	8	1	0	0	0	1	1	0	0
gamma proteobacterium HTCC2080	D	Gammaproteobacteria-NOR5/OM60 clade	Lineage: Bacteria; Proteobacteria; Gammaproteobacteria	28	2	0	3	0	1	19	1	0	0	0	0	2	0	0
gamma proteobacterium HTCC2143	D	Gammaproteobacteria-BD1-7 clade	Lineage: Bacteria; Proteobacteria; Gammaproteobacteria	22	1	0	1	0	1	15	0	1	0	0	0	2	0	0
gamma proteobacterium HTCC2148	D	Gammaproteobacteria-NOR5/OM60 clade	Lineage: Bacteria; Proteobacteria; Gammaproteobacteria	37	1	0	2	0	0	30	2	0	0	0	0	2	0	0
gamma proteobacterium HTCC2207	D	Gammaproteobacteria-SAR92 clade	Lineage: Bacteria; Proteobacteria; Gammaproteobacteria	17	5	0	2	0	0	8	1	0	0	0	0	1	0	0
Marinobacter algicola DG893	D	Gammaproteobacteria-Alteromonadales	Lineage: Bacteria; Proteobacteria; Gammaproteobacteria; Alteromonadales; Alteromonadaceae; Marinobacter; Marinobacter algicola	8	0	0	0	0	1	3	2	0	0	0	0	0	0	0
Marinobacter aquaeolei VT8	C	Gammaproteobacteria-Alteromonadales	Lineage: Bacteria; Proteobacteria; Gammaproteobacteria; Alteromonadales; Alteromonadaceae; Marinobacter; Marinobacter hydrocarbonoclasticus	4	0	0	0	0	0	1	2	0	0	0	1	0	0	0
Marinobacter sp. ELB17	D	Gammaproteobacteria-Alteromonadales	Lineage: Bacteria; Proteobacteria; Gammaproteobacteria; Alteromonadales; Alteromonadaceae; Marinobacter	3	0	0	0	0	2	0	1	0	0	0	0	0	0	0
Marinomonas sp. MED121	D	Gammaproteobacteria	Lineage: Bacteria; Proteobacteria; Gammaproteobacteria; Oceanospirillales; Oceanospirillaceae; Marinomonas	3	0	0	0	0	0	2	1	0	0	0	0	0	0	0
Marinomonas sp. MWYL1	C	Gammaproteobacteria	Lineage: Bacteria; Proteobacteria; Gammaproteobacteria; Oceanospirillales; Oceanospirillaceae; Marinomonas	15	0	0	0	0	1	8	3	0	0	0	2	0	1	0
Mariprofundus ferrooxydans PV-1	D	Proteobacteria	Lineage: Bacteria; Proteobacteria; Zetaproteobacteria; Mariprofundales; Mariprofundaceae; Mariprofundus; Mariprofundus ferrooxydans	2	0	0	0	0	0	0	0	1	0	0	0	0	0	0
Maritimibacter alkaliphilus HTCC2654	D	Alphaproteobacteria-Roseobacter clade	Lineage: Bacteria; Proteobacteria; Alphaproteobacteria; Rhodobacterales; Rhodobacteraceae; Maritimibacter; Maritimibacter alkaliphilus	1	0	0	0	0	0	0	0	0	0	0	1	0	0	0
Marivirga tractuosa DSM 4126	C	CFB Group Bacteria	Lineage: Bacteria; Bacteroidetes/Chlorobi group; Bacteroidetes; Cytophagia; Cytophagales; Flammeovirgaceae; Marivirga; Marivirga tractuosa	10	1	2	0	0	0	0	0	0	0	0	0	0	0	0
Megasphaera genomosp. type_1 str. 28L	D	Firmicutes	Lineage: Bacteria; Firmicutes; Negativicutes; Selenomonadales; Veillonellaceae; Megasphaera; Megasphaera genomosp. type_1	6	0	0	0	0	0	0	4	1	0	0	0	0	0	0
Megasphaera micronuciformis F0359	D	Firmicutes	Lineage: Bacteria; Firmicutes; Negativicutes; Selenomonadales; Veillonellaceae; Megasphaera; Megasphaera micronuciformis	4	0	0	0	0	0	0	4	0	0	0	0	0	0	0
Mesorhizobium ciceri biovar biserrulae WSM1271	C	Alphaproteobacteria	Lineage: Bacteria; Proteobacteria; Alphaproteobacteria; Rhizobiales; Phyllobacteriaceae; Mesorhizobium; Mesorhizobium ciceri	4	0	0	0	0	0	2	0	0	0	0	2	0	0	0
Mesorhizobium loti MAFF303099	C	Alphaproteobacteria	Lineage: Bacteria; Proteobacteria; Alphaproteobacteria; Rhizobiales; Phyllobacteriaceae; Mesorhizobium; Mesorhizobium loti	1	0	0	0	0	0	0	0	0	0	0	1	0	0	0
Mesorhizobium opportunistum WSM2075	C	Alphaproteobacteria	Lineage: Bacteria; Proteobacteria; Alphaproteobacteria; Rhizobiales; Phyllobacteriaceae; Mesorhizobium; Mesorhizobium opportunistum	2	0	0	0	0	0	1	0	0	0	0	1	0	0	0
Methylibium petroleiphilum PM1	C	Betaproteobacteria	Lineage: Bacteria; Proteobacteria; Betaproteobacteria; Burkholderiales; Methylibium; Methylibium petroleiphilum	14	0	0	1	0	1	4	1	1	0	0	0	1	0	2
Methylobacillus flagellatus KT	C	Betaproteobacteria	Lineage: Bacteria; Proteobacteria; Betaproteobacteria; Methylophilales; Methylophilaceae; Methylobacillus; Methylobacillus flagellatus	20	0	0	0	0	0	9	2	0	0	0	2	1	0	0
Methylobacter tundripaludum SV96	D	Gammaproteobacteria	Lineage: Bacteria; Proteobacteria; Gammaproteobacteria; Methylococcales; Methylococcaceae; Methylobacter; Methylobacter tundripaludum	12	1	0	0	1	0	3	1	0	0	1	0	1	0	0
Methylobacterium chloromethanicum CM4	C	Alphaproteobacteria	Lineage: Bacteria; Proteobacteria; Alphaproteobacteria; Rhizobiales; Methylobacteriaceae; Methylobacterium; Methylobacterium extorquens group; Methylobacterium chloromethanicum	19	0	0	0	0	0	11	1	0	0	0	0	2	0	2
Methylobacterium extorquens AM1	C	Alphaproteobacteria	Lineage: Bacteria; Proteobacteria; Alphaproteobacteria; Rhizobiales; Methylobacteriaceae; Methylobacterium; Methylobacterium extorquens group; Methylobacterium extorquens	14	0	0	0	0	0	10	0	0	0	0	0	1	0	1
Methylobacterium extorquens DM4	C	Alphaproteobacteria	Lineage: Bacteria; Proteobacteria; Alphaproteobacteria; Rhizobiales; Methylobacteriaceae; Methylobacterium; Methylobacterium extorquens group; Methylobacterium extorquens	17	0	0	0	0	0	11	0	0	0	0	0	2	0	2
Methylobacterium extorquens PA1	C	Alphaproteobacteria	Lineage: Bacteria; Proteobacteria; Alphaproteobacteria; Rhizobiales; Methylobacteriaceae; Methylobacterium; Methylobacterium extorquens group; Methylobacterium extorquens	16	0	0	0	0	0	11	0	0	0	0	0	2	0	1
Methylobacterium nodulans ORS 2060	C	Alphaproteobacteria	Lineage: Bacteria; Proteobacteria; Alphaproteobacteria; Rhizobiales; Methylobacteriaceae; Methylobacterium; Methylobacterium nodulans	10	0	0	0	0	0	6	0	0	0	0	0	2	0	0
Methylobacterium populi BJ001	C	Alphaproteobacteria	Lineage: Bacteria; Proteobacteria; Alphaproteobacteria; Rhizobiales; Methylobacteriaceae; Methylobacterium; Methylobacterium populi	20	0	0	0	0	0	14	1	0	0	0	0	2	0	1
Methylobacterium radiotolerans JCM 2831	C	Alphaproteobacteria	Lineage: Bacteria; Proteobacteria; Alphaproteobacteria; Rhizobiales; Methylobacteriaceae; Methylobacterium; Methylobacterium radiotolerans	19	0	0	0	0	0	12	1	0	0	0	1	1	0	1
Methylobacterium sp. 4-46	C	Alphaproteobacteria	Lineage: Bacteria; Proteobacteria; Alphaproteobacteria; Rhizobiales; Methylobacteriaceae; Methylobacterium	6	0	0	0	0	0	4	0	0	0	0	1	0	0	0
Methylocella silvestris BL2	C	Alphaproteobacteria	Lineage: Bacteria; Proteobacteria; Alphaproteobacteria; Rhizobiales; Beijerinckiaceae; Methylocella; Methylocella silvestris	5	0	0	0	0	0	3	0	0	0	0	1	0	0	0
Methylococcus capsulatus str. Bath	C	Gammaproteobacteria	Lineage: Bacteria; Proteobacteria; Gammaproteobacteria; Methylococcales; Methylococcaceae; Methylococcus; Methylococcus capsulatus	4	0	0	0	0	0	0	1	0	0	0	0	1	0	0
Methylocystis sp. ATCC 49242	D	Alphaproteobacteria	Lineage: Bacteria; Proteobacteria; Alphaproteobacteria; Rhizobiales; Methylocystaceae; Methylocystis	11	0	0	0	0	0	5	0	0	0	0	0	1	0	1
Methylophaga thiooxidans DMS010	D	Gammaproteobacteria	Lineage: Bacteria; Proteobacteria; Gammaproteobacteria; Thiotrichales; Piscirickettsiaceae; Methylophaga; Methylophaga thiooxydans	9	0	0	0	0	1	2	1	0	0	0	1	1	0	0
Methylophilales bacterium HTCC2181	D	Betaproteobacteria	Lineage: Bacteria; Proteobacteria; Betaproteobacteria; Methylophilales	5	0	0	0	0	0	1	1	0	0	0	0	1	0	0
Methylosinus trichosporium OB3b	D	Alphaproteobacteria	Lineage: Bacteria; Proteobacteria; Alphaproteobacteria; Rhizobiales; Methylocystaceae; Methylosinus; Methylosinus trichosporium	29	0	0	0	0	0	24	1	0	0	0	1	0	0	0
Methylotenera mobilis JLW8	C	Betaproteobacteria	Lineage: Bacteria; Proteobacteria; Betaproteobacteria; Methylophilales; Methylophilaceae; Methylotenera; Methylotenera mobilis	11	0	0	0	0	0	3	1	0	0	0	0	1	0	1
Methylotenera sp. 301	C	Betaproteobacteria	Lineage: Bacteria; Proteobacteria; Betaproteobacteria; Methylophilales; Methylophilaceae; Methylotenera; Methylotenera versatilis	5	0	0	0	0	0	1	1	0	0	0	0	0	0	0
Methylovorus sp. MP688	C	Betaproteobacteria	Lineage: Bacteria; Proteobacteria; Betaproteobacteria; Methylophilales; Methylophilaceae; Methylovorus	25	0	0	0	0	0	13	2	1	0	0	1	1	0	1
Microscilla marina ATCC 23134	D	CFB Group Bacteria	Lineage: Bacteria; Bacteroidetes/Chlorobi group; Bacteroidetes; Cytophagia; Cytophagales; Cytophagaceae; Microscilla; Microscilla marina	25	2	3	2	0	1	4	1	0	0	0	0	1	0	0
Moraxella catarrhalis RH4	C	Gammaproteobacteria	Lineage: Bacteria; Proteobacteria; Gammaproteobacteria; Pseudomonadales; Moraxellaceae; Moraxella; Branhamella; Moraxella catarrhalis	4	0	0	0	0	0	0	0	0	0	0	3	1	0	0
Moritella sp. PE36	D	Gammaproteobacteria-Alteromonadales	Lineage: Bacteria; Proteobacteria; Gammaproteobacteria; Alteromonadales; Moritellaceae; Moritella	7	0	0	0	0	0	5	0	0	0	0	2	0	0	0
Mucilaginibacter paludis DSM 18603	D	CFB Group Bacteria	Lineage: Bacteria; Bacteroidetes/Chlorobi group; Bacteroidetes; Sphingobacteria; Sphingobacteriales; Sphingobacteriaceae; Mucilaginibacter; Mucilaginibacter paludis	72	12	45	1	0	0	6	2	0	1	0	0	2	0	0
Myxococcus xanthus DK 1622	C	Deltaproteobacteria	Lineage: Bacteria; Proteobacteria; delta/epsilon subdivisions; Deltaproteobacteria; Myxococcales; Cystobacterineae; Myxococcaceae; Myxococcus; Myxococcus xanthus	10	0	1	0	0	1	0	2	0	0	0	0	0	0	0
Neisseria cinerea ATCC 14685	D	Betaproteobacteria	Lineage: Bacteria; Proteobacteria; Betaproteobacteria; Neisseriales; Neisseriaceae; Neisseria; Neisseria cinerea	10	0	0	0	0	0	2	0	0	0	0	5	2	1	0
Neisseria elongata subsp. glycolytica ATCC 29315	D	Betaproteobacteria	Lineage: Bacteria; Proteobacteria; Betaproteobacteria; Neisseriales; Neisseriaceae; Neisseria; Neisseria elongata; Neisseria elongata subsp. glycolytica	5	0	0	0	0	0	0	0	0	0	0	3	2	0	0
Neisseria flavescens NRL30031/H210	D	Betaproteobacteria	Lineage: Bacteria; Proteobacteria; Betaproteobacteria; Neisseriales; Neisseriaceae; Neisseria; Neisseria flavescens	9	0	0	0	0	0	2	1	0	0	0	4	1	1	0
Neisseria flavescens SK114	D	Betaproteobacteria	Lineage: Bacteria; Proteobacteria; Betaproteobacteria; Neisseriales; Neisseriaceae; Neisseria; Neisseria flavescens	13	0	0	0	0	0	4	1	0	0	0	5	2	1	0
Neisseria gonorrhoeae 1291	D	Betaproteobacteria	Lineage: Bacteria; Proteobacteria; Betaproteobacteria; Neisseriales; Neisseriaceae; Neisseria; Neisseria gonorrhoeae	2	0	0	0	0	0	0	0	0	0	0	2	0	0	0
Neisseria gonorrhoeae 35/02	D	Betaproteobacteria	Lineage: Bacteria; Proteobacteria; Betaproteobacteria; Neisseriales; Neisseriaceae; Neisseria; Neisseria gonorrhoeae	2	0	0	0	0	0	0	0	0	0	0	2	0	0	0
Neisseria gonorrhoeae DGI18	D	Betaproteobacteria	Lineage: Bacteria; Proteobacteria; Betaproteobacteria; Neisseriales; Neisseriaceae; Neisseria; Neisseria gonorrhoeae	4	0	0	0	0	0	0	0	0	0	0	3	1	0	0
Neisseria gonorrhoeae DGI2	D	Betaproteobacteria	Lineage: Bacteria; Proteobacteria; Betaproteobacteria; Neisseriales; Neisseriaceae; Neisseria; Neisseria gonorrhoeae	3	0	0	0	0	0	0	0	0	0	0	3	0	0	0
Neisseria gonorrhoeae F62	D	Betaproteobacteria	Lineage: Bacteria; Proteobacteria; Betaproteobacteria; Neisseriales; Neisseriaceae; Neisseria; Neisseria gonorrhoeae	2	0	0	0	0	0	0	0	0	0	0	2	0	0	0
Neisseria gonorrhoeae FA 1090	C	Betaproteobacteria	Lineage: Bacteria; Proteobacteria; Betaproteobacteria; Neisseriales; Neisseriaceae; Neisseria; Neisseria gonorrhoeae	4	0	0	0	0	0	0	0	0	0	0	3	1	0	0
Neisseria gonorrhoeae FA19	D	Betaproteobacteria	Lineage: Bacteria; Proteobacteria; Betaproteobacteria; Neisseriales; Neisseriaceae; Neisseria; Neisseria gonorrhoeae	6	0	0	0	0	0	0	0	0	0	0	4	2	0	0
Neisseria gonorrhoeae FA6140	D	Betaproteobacteria	Lineage: Bacteria; Proteobacteria; Betaproteobacteria; Neisseriales; Neisseriaceae; Neisseria; Neisseria gonorrhoeae	4	0	0	0	0	0	0	0	0	0	0	4	0	0	0
Neisseria gonorrhoeae MS11	D	Betaproteobacteria	Lineage: Bacteria; Proteobacteria; Betaproteobacteria; Neisseriales; Neisseriaceae; Neisseria; Neisseria gonorrhoeae	6	0	0	0	0	0	0	0	0	0	0	5	1	0	0
Neisseria gonorrhoeae NCCP11945	C	Betaproteobacteria	Lineage: Bacteria; Proteobacteria; Betaproteobacteria; Neisseriales; Neisseriaceae; Neisseria; Neisseria gonorrhoeae	6	0	0	0	0	0	0	0	0	0	0	5	1	0	0
Neisseria gonorrhoeae PID1	D	Betaproteobacteria	Lineage: Bacteria; Proteobacteria; Betaproteobacteria; Neisseriales; Neisseriaceae; Neisseria; Neisseria gonorrhoeae	4	0	0	0	0	0	0	0	0	0	0	3	1	0	0
Neisseria gonorrhoeae PID18	D	Betaproteobacteria	Lineage: Bacteria; Proteobacteria; Betaproteobacteria; Neisseriales; Neisseriaceae; Neisseria; Neisseria gonorrhoeae	6	0	0	0	0	0	0	0	0	0	0	5	1	0	0
Neisseria gonorrhoeae PID24-1	D	Betaproteobacteria	Lineage: Bacteria; Proteobacteria; Betaproteobacteria; Neisseriales; Neisseriaceae; Neisseria; Neisseria gonorrhoeae	1	0	0	0	0	0	0	0	0	0	0	0	1	0	0
Neisseria gonorrhoeae PID332	D	Betaproteobacteria	Lineage: Bacteria; Proteobacteria; Betaproteobacteria; Neisseriales; Neisseriaceae; Neisseria; Neisseria gonorrhoeae	1	0	0	0	0	0	0	0	0	0	0	1	0	0	0
Neisseria gonorrhoeae SK-92-679	D	Betaproteobacteria	Lineage: Bacteria; Proteobacteria; Betaproteobacteria; Neisseriales; Neisseriaceae; Neisseria; Neisseria gonorrhoeae	3	0	0	0	0	0	0	0	0	0	0	3	0	0	0
Neisseria gonorrhoeae SK-93-1035	D	Betaproteobacteria	Lineage: Bacteria; Proteobacteria; Betaproteobacteria; Neisseriales; Neisseriaceae; Neisseria; Neisseria gonorrhoeae	3	0	0	0	0	0	0	0	0	0	0	3	0	0	0
Neisseria lactamica ATCC 23970	D	Betaproteobacteria	Lineage: Bacteria; Proteobacteria; Betaproteobacteria; Neisseriales; Neisseriaceae; Neisseria; Neisseria lactamica	6	0	0	0	0	0	1	0	0	0	0	3	1	1	0
Neisseria meningitidis 053442	C	Betaproteobacteria	Lineage: Bacteria; Proteobacteria; Betaproteobacteria; Neisseriales; Neisseriaceae; Neisseria; Neisseria meningitidis	5	0	0	0	0	0	0	0	0	0	0	4	1	0	0
Neisseria meningitidis alpha14	C	Betaproteobacteria	Lineage: Bacteria; Proteobacteria; Betaproteobacteria; Neisseriales; Neisseriaceae; Neisseria; Neisseria meningitidis	8	0	0	0	0	0	2	0	0	0	0	5	1	0	0
Neisseria meningitidis ATCC 13091	D	Betaproteobacteria	Lineage: Bacteria; Proteobacteria; Betaproteobacteria; Neisseriales; Neisseriaceae; Neisseria; Neisseria meningitidis	9	0	0	0	0	0	3	0	0	0	0	5	1	0	0
Neisseria meningitidis FAM18	C	Betaproteobacteria	Lineage: Bacteria; Proteobacteria; Betaproteobacteria; Neisseriales; Neisseriaceae; Neisseria; Neisseria meningitidis	10	0	0	0	0	0	3	0	0	0	0	6	1	0	0
Neisseria meningitidis MC58	C	Betaproteobacteria	Lineage: Bacteria; Proteobacteria; Betaproteobacteria; Neisseriales; Neisseriaceae; Neisseria; Neisseria meningitidis	9	0	0	0	0	0	3	0	0	0	0	5	1	0	0
Neisseria meningitidis Z2491	C	Betaproteobacteria	Lineage: Bacteria; Proteobacteria; Betaproteobacteria; Neisseriales; Neisseriaceae; Neisseria; Neisseria meningitidis	7	0	0	0	0	0	1	0	0	0	0	5	1	0	0
Neisseria mucosa ATCC 25996	D	Betaproteobacteria	Lineage: Bacteria; Proteobacteria; Betaproteobacteria; Neisseriales; Neisseriaceae; Neisseria; Neisseria mucosa	7	0	0	0	0	0	4	0	0	0	0	2	1	0	0
Neisseria mucosa C102	D	Betaproteobacteria	Lineage: Bacteria; Proteobacteria; Betaproteobacteria; Neisseriales; Neisseriaceae; Neisseria; Neisseria mucosa	9	0	0	0	0	0	2	1	0	0	0	5	1	0	0
Neisseria polysaccharea ATCC 43768	D	Betaproteobacteria	Lineage: Bacteria; Proteobacteria; Betaproteobacteria; Neisseriales; Neisseriaceae; Neisseria; Neisseria polysaccharea	5	0	0	0	0	0	2	0	0	0	0	2	0	1	0
Neisseria sicca ATCC 29256	D	Betaproteobacteria	Lineage: Bacteria; Proteobacteria; Betaproteobacteria; Neisseriales; Neisseriaceae; Neisseria; Neisseria sicca	12	0	0	0	0	0	5	0	0	0	0	5	1	1	0
Neisseria sp. oral taxon 014 str. F0314	D	Betaproteobacteria	Lineage: Bacteria; Proteobacteria; Betaproteobacteria; Neisseriales; Neisseriaceae; Neisseria; Neisseria sp. oral taxon 014	8	0	0	0	0	0	4	0	0	0	0	4	0	0	0
Neisseria subflava NJ9703	D	Betaproteobacteria	Lineage: Bacteria; Proteobacteria; Betaproteobacteria; Neisseriales; Neisseriaceae; Neisseria; Neisseria subflava	8	0	0	0	0	0	1	1	0	0	0	5	1	0	0
Nitratifractor salsuginis DSM 16511	C	Epsilonproteobacteria	Lineage: Bacteria; Proteobacteria; delta/epsilon subdivisions; Epsilonproteobacteria; Nitratifractor; Nitratifractor salsuginis	1	0	0	0	0	0	0	1	0	0	0	0	0	0	0
Nitratiruptor sp. SB155-2	C	Epsilonproteobacteria	Lineage: Bacteria; Proteobacteria; delta/epsilon subdivisions; Epsilonproteobacteria; Nitratiruptor	1	0	0	0	0	0	0	1	0	0	0	0	0	0	0
Nitrobacter hamburgensis X14	C	Alphaproteobacteria	Lineage: Bacteria; Proteobacteria; Alphaproteobacteria; Rhizobiales; Bradyrhizobiaceae; Nitrobacter; Nitrobacter hamburgensis	11	0	0	0	0	0	6	2	0	0	0	0	1	0	0
Nitrobacter sp. Nb-311A	D	Alphaproteobacteria	Lineage: Bacteria; Proteobacteria; Alphaproteobacteria; Rhizobiales; Bradyrhizobiaceae; Nitrobacter	16	0	0	0	0	0	11	1	0	0	0	0	2	0	0
Nitrobacter winogradskyi Nb-255	C	Alphaproteobacteria	Lineage: Bacteria; Proteobacteria; Alphaproteobacteria; Rhizobiales; Bradyrhizobiaceae; Nitrobacter; Nitrobacter winogradskyi	13	0	0	0	0	0	8	1	0	0	0	0	2	0	0
Nitrococcus mobilis Nb-231	D	Gammaproteobacteria	Lineage: Bacteria; Proteobacteria; Gammaproteobacteria; Chromatiales; Ectothiorhodospiraceae; Nitrococcus; Nitrococcus mobilis	8	0	0	0	0	0	4	1	0	0	0	0	1	0	0
Nitrosococcus halophilus Nc4	C	Gammaproteobacteria	Lineage: Bacteria; Proteobacteria; Gammaproteobacteria; Chromatiales; Chromatiaceae; Nitrosococcus; Nitrosococcus halophilus	7	1	0	0	0	0	2	1	0	0	0	1	1	0	0
Nitrosococcus oceani AFC27	D	Gammaproteobacteria	Lineage: Bacteria; Proteobacteria; Gammaproteobacteria; Chromatiales; Chromatiaceae; Nitrosococcus; Nitrosococcus oceani	3	0	0	0	0	0	0	0	0	0	0	1	1	0	0
Nitrosococcus oceani ATCC 19707	C	Gammaproteobacteria	Lineage: Bacteria; Proteobacteria; Gammaproteobacteria; Chromatiales; Chromatiaceae; Nitrosococcus; Nitrosococcus oceani	7	0	0	0	0	0	2	1	0	0	0	1	1	0	1
Nitrosomonas europaea ATCC 19718	C	Betaproteobacteria	Lineage: Bacteria; Proteobacteria; Betaproteobacteria; Nitrosomonadales; Nitrosomonadaceae; Nitrosomonas; Nitrosomonas europaea	30	0	0	0	0	0	18	1	0	0	0	1	1	0	0
Nitrosomonas eutropha C91	C	Betaproteobacteria	Lineage: Bacteria; Proteobacteria; Betaproteobacteria; Nitrosomonadales; Nitrosomonadaceae; Nitrosomonas; Nitrosomonas eutropha	12	0	0	0	0	0	5	1	0	0	0	1	1	0	0
Nitrosomonas sp. AL212	C	Betaproteobacteria	Lineage: Bacteria; Proteobacteria; Betaproteobacteria; Nitrosomonadales; Nitrosomonadaceae; Nitrosomonas	6	0	0	0	0	0	1	1	0	0	0	0	1	0	1
Nitrosospira multiformis ATCC 25196	C	Betaproteobacteria	Lineage: Bacteria; Proteobacteria; Betaproteobacteria; Nitrosomonadales; Nitrosomonadaceae; Nitrosospira; Nitrosospira multiformis	8	0	0	0	0	0	3	0	1	0	0	0	1	0	1
Nodularia spumigena CCY9414	D	Cyanobacteria	Lineage: Bacteria; Cyanobacteria; Nostocales; Nostocaceae; Nodularia; Nodularia spumigena	3	0	0	0	0	0	2	1	0	0	0	0	0	0	0
Nostoc punctiforme PCC 73102	C	Cyanobacteria	Lineage: Bacteria; Cyanobacteria; Nostocales; Nostocaceae; Nostoc; Nostoc punctiforme	2	0	0	0	0	0	1	1	0	0	0	0	0	0	0
Nostoc sp. PCC 7120	C	Cyanobacteria	Lineage: Bacteria; Cyanobacteria; Nostocales; Nostocaceae; Nostoc	21	0	0	0	0	0	18	1	0	0	0	2	0	0	0
Novosphingobium aromaticivorans DSM 12444	C	Alphaproteobacteria-Sphingomonadales	Lineage: Bacteria; Proteobacteria; Alphaproteobacteria; Sphingomonadales; Sphingomonadaceae; Novosphingobium; Novosphingobium aromaticivorans	62	5	0	1	1	0	50	1	0	0	0	0	1	0	1
Oceanibulbus indolifex HEL-45	D	Alphaproteobacteria-Roseobacter clade	Lineage: Bacteria; Proteobacteria; Alphaproteobacteria; Rhodobacterales; Rhodobacteraceae; Oceanibulbus; Oceanibulbus indolifex	1	0	0	0	0	0	1	0	0	0	0	0	0	0	0
Oceanicaulis alexandrii HTCC2633	D	Alphaproteobacteria	Lineage: Bacteria; Proteobacteria; Alphaproteobacteria; Rhodobacterales; Hyphomonadaceae; Oceanicaulis	25	1	0	6	0	0	14	1	0	0	0	1	1	0	0
Oceanicola batsensis HTCC2597	D	Alphaproteobacteria-Roseobacter clade	Lineage: Bacteria; Proteobacteria; Alphaproteobacteria; Rhodobacterales; Rhodobacteraceae; Oceanicola; Oceanicola batsensis	2	0	0	0	0	0	1	0	0	0	0	1	0	0	0
Ochrobactrum anthropi ATCC 49188	C	Alphaproteobacteria	Lineage: Bacteria; Proteobacteria; Alphaproteobacteria; Rhizobiales; Brucellaceae; Ochrobactrum; Ochrobactrum anthropi	8	0	0	0	0	0	5	2	0	0	0	1	0	0	0
Ochrobactrum intermedium LMG 3301	D	Alphaproteobacteria	Lineage: Bacteria; Proteobacteria; Alphaproteobacteria; Rhizobiales; Brucellaceae; Ochrobactrum; Ochrobactrum intermedium	7	0	0	0	0	0	4	2	0	0	0	1	0	0	0
Octadecabacter antarcticus 307	D	Alphaproteobacteria	Lineage: Bacteria; Proteobacteria; Alphaproteobacteria; Rhodobacterales; Rhodobacteraceae; Octadecabacter; Octadecabacter antarcticus	1	0	0	0	0	0	0	0	0	0	0	1	0	0	0
Odoribacter splanchnicus DSM 20712	C	CFB Group Bacteria	Lineage: Bacteria; Bacteroidetes/Chlorobi group; Bacteroidetes; Bacteroidia; Bacteroidales; Porphyromonadaceae; Odoribacter; Odoribacter splanchnicus	26	0	11	0	0	1	2	2	0	0	0	0	0	0	0
Oligotropha carboxidovorans OM5	C	Alphaproteobacteria	Lineage: Bacteria; Proteobacteria; Alphaproteobacteria; Rhizobiales; Bradyrhizobiaceae; Oligotropha; Oligotropha carboxidovorans	10	0	0	0	0	0	5	0	1	0	0	1	2	0	0
Opitutaceae bacterium TAV2	D	Verrucomicrobia	Lineage: Bacteria; Chlamydiae/Verrucomicrobia group; Verrucomicrobia; Opitutae; Opitutaceae	4	0	0	0	0	0	1	1	0	0	0	0	0	1	0
Opitutus terrae PB90-1	C	Verrucomicrobia	Lineage: Bacteria; Chlamydiae/Verrucomicrobia group; Verrucomicrobia; Opitutae; Opitutaceae; Opitutus; Opitutus terrae	6	1	0	2	0	0	0	1	0	0	0	0	0	1	0
Oscillatoria sp. PCC 6506	D	Cyanobacteria	Lineage: Bacteria; Cyanobacteria; Oscillatoriales; Oscillatoria	4	0	0	0	0	0	3	1	0	0	0	0	0	0	0
Oxalobacter formigenes HOxBLS	D	Betaproteobacteria	Lineage: Bacteria; Proteobacteria; Betaproteobacteria; Burkholderiales; Oxalobacteraceae; Oxalobacter; Oxalobacter formigenes	2	0	0	0	0	0	0	1	0	0	0	1	0	0	0
Oxalobacter formigenes OXCC13	D	Betaproteobacteria	Lineage: Bacteria; Proteobacteria; Betaproteobacteria; Burkholderiales; Oxalobacteraceae; Oxalobacter; Oxalobacter formigenes	2	0	0	0	0	0	0	1	0	0	0	1	0	0	0
Paludibacter propionicigenes WB4	C	CFB Group Bacteria	Lineage: Bacteria; Bacteroidetes/Chlorobi group; Bacteroidetes; Bacteroidia; Bacteroidales; Porphyromonadaceae; Paludibacter; Paludibacter propionicigenes	22	0	11	0	0	0	3	1	0	1	0	0	1	0	0
Pantoea ananatis LMG 20103	C	Enterobacteria	Lineage: Bacteria; Proteobacteria; Gammaproteobacteria; Enterobacteriales; Enterobacteriaceae; Pantoea; Pantoea ananatis	10	0	0	0	0	0	7	2	0	0	0	0	0	0	0
Pantoea sp. aB	D	Enterobacteria	Lineage: Bacteria; Proteobacteria; Gammaproteobacteria; Enterobacteriales; Enterobacteriaceae; Pantoea	8	0	0	0	0	0	4	2	0	0	0	1	0	0	0
Pantoea sp. At-9b	C	Enterobacteria	Lineage: Bacteria; Proteobacteria; Gammaproteobacteria; Enterobacteriales; Enterobacteriaceae; Pantoea	23	0	0	0	0	1	14	7	0	0	0	0	0	0	0
Pantoea vagans C9-1	C	Enterobacteria	Lineage: Bacteria; Proteobacteria; Gammaproteobacteria; Enterobacteriales; Enterobacteriaceae; Pantoea; Pantoea vagans	9	0	0	0	0	0	4	3	0	0	0	1	0	0	0
Parabacteroides distasonis ATCC 8503	C	CFB Group Bacteria	Lineage: Bacteria; Bacteroidetes/Chlorobi group; Bacteroidetes; Bacteroidia; Bacteroidales; Porphyromonadaceae; Parabacteroides; Parabacteroides distasonis	58	0	46	0	0	0	2	3	0	1	0	0	0	0	0
Parabacteroides johnsonii DSM 18315	D	CFB Group Bacteria	Lineage: Bacteria; Bacteroidetes/Chlorobi group; Bacteroidetes; Bacteroidia; Bacteroidales; Porphyromonadaceae; Parabacteroides; Parabacteroides johnsonii	43	0	33	0	0	0	2	1	0	1	0	0	0	0	0
Parabacteroides merdae ATCC 43184	D	CFB Group Bacteria	Lineage: Bacteria; Bacteroidetes/Chlorobi group; Bacteroidetes; Bacteroidia; Bacteroidales; Porphyromonadaceae; Parabacteroides; Parabacteroides merdae	46	1	38	0	0	0	2	0	0	1	0	0	0	0	0
Parabacteroides sp. D13	D	CFB Group Bacteria	Lineage: Bacteria; Bacteroidetes/Chlorobi group; Bacteroidetes; Bacteroidia; Bacteroidales; Porphyromonadaceae; Parabacteroides	50	0	37	0	0	0	3	3	0	1	0	0	0	0	0
Paracoccus denitrificans PD1222	C	Alphaproteobacteria	Lineage: Bacteria; Proteobacteria; Alphaproteobacteria; Rhodobacterales; Rhodobacteraceae; Paracoccus; Paracoccus denitrificans	22	0	0	0	0	0	12	6	0	0	0	3	0	0	0
Parvibaculum lavamentivorans DS-1	C	Alphaproteobacteria	Lineage: Bacteria; Proteobacteria; Alphaproteobacteria; Rhizobiales; Phyllobacteriaceae; Parvibaculum; Parvibaculum lavamentivorans	7	0	0	0	0	0	2	1	0	0	0	2	1	0	0
Parvularcula bermudensis HTCC2503	C	Alphaproteobacteria	Lineage: Bacteria; Proteobacteria; Alphaproteobacteria; Parvularculales; Parvularculaceae; Parvularcula; Parvularcula bermudensis	16	1	0	3	0	0	7	1	0	0	0	1	1	0	0
Pasteurella dagmatis ATCC 43325	D	Gammaproteobacteria	Lineage: Bacteria; Proteobacteria; Gammaproteobacteria; Pasteurellales; Pasteurellaceae; Pasteurella; Pasteurella dagmatis	8	0	0	0	0	0	0	1	0	0	0	5	2	0	0
Pectobacterium atrosepticum SCRI1043	C	Enterobacteria	Lineage: Bacteria; Proteobacteria; Gammaproteobacteria; Enterobacteriales; Enterobacteriaceae; Pectobacterium; Pectobacterium atrosepticum	18	0	0	0	0	1	9	4	0	0	1	2	0	1	0
Pectobacterium carotovorum subsp. brasiliensis PBR1692	D	Enterobacteria	Lineage: Bacteria; Proteobacteria; Gammaproteobacteria; Enterobacteriales; Enterobacteriaceae; Pectobacterium; Pectobacterium carotovorum; Pectobacterium carotovorum subsp. brasiliensis	20	0	0	0	0	1	9	6	0	0	1	2	0	0	0
Pectobacterium carotovorum subsp. carotovorum PC1	C	Enterobacteria	Lineage: Bacteria; Proteobacteria; Gammaproteobacteria; Enterobacteriales; Enterobacteriaceae; Pectobacterium; Pectobacterium carotovorum; Pectobacterium carotovorum subsp. carotovorum	18	0	0	0	0	0	10	4	0	0	1	2	0	0	0
Pectobacterium carotovorum subsp. carotovorum WPP14	D	Enterobacteria	Lineage: Bacteria; Proteobacteria; Gammaproteobacteria; Enterobacteriales; Enterobacteriaceae; Pectobacterium; Pectobacterium carotovorum; Pectobacterium carotovorum subsp. carotovorum	16	0	0	0	0	0	8	4	0	0	1	2	0	0	0
Pectobacterium wasabiae WPP163	C	Enterobacteria	Lineage: Bacteria; Proteobacteria; Gammaproteobacteria; Enterobacteriales; Enterobacteriaceae; Pectobacterium; Pectobacterium wasabiae	16	0	0	0	0	0	7	6	0	0	0	1	0	1	0
Pedobacter heparinus DSM 2366	C	CFB Group Bacteria	Lineage: Bacteria; Bacteroidetes/Chlorobi group; Bacteroidetes; Sphingobacteria; Sphingobacteriales; Sphingobacteriaceae; Pedobacter; Pedobacter heparinus	60	1	46	0	0	0	4	1	0	2	0	0	1	0	0
Pedobacter saltans DSM 12145	C	CFB Group Bacteria	Lineage: Bacteria; Bacteroidetes/Chlorobi group; Bacteroidetes; Sphingobacteria; Sphingobacteriales; Sphingobacteriaceae; Pedobacter; Pedobacter saltans	47	1	32	0	0	0	3	2	0	2	0	0	1	0	0
Pedobacter sp. BAL39	D	CFB Group Bacteria	Lineage: Bacteria; Bacteroidetes/Chlorobi group; Bacteroidetes; Sphingobacteria; Sphingobacteriales; Sphingobacteriaceae; Pedobacter	69	4	49	0	0	0	6	2	0	1	0	0	1	0	0
Pelagibaca bermudensis HTCC2601	D	Alphaproteobacteria-Roseobacter clade	Lineage: Bacteria; Proteobacteria; Alphaproteobacteria; Rhodobacterales; Rhodobacteraceae; Pelagibaca; Pelagibaca bermudensis	4	0	0	0	0	0	1	2	0	0	0	1	0	0	0
Pelobacter carbinolicus DSM 2380	C	Deltaproteobacteria	Lineage: Bacteria; Proteobacteria; delta/epsilon subdivisions; Deltaproteobacteria; Desulfuromonadales; Pelobacteraceae; Pelobacter; Pelobacter carbinolicus	6	0	0	0	0	0	0	5	0	0	0	0	0	0	0
Pelobacter propionicus DSM 2379	C	Deltaproteobacteria	Lineage: Bacteria; Proteobacteria; delta/epsilon subdivisions; Deltaproteobacteria; Desulfuromonadales; Pelobacteraceae; Pelobacter; Pelobacter propionicus	12	0	0	0	0	0	0	3	0	0	0	0	0	0	0
Pelodictyon phaeoclathratiforme BU-1	C	Green Sulfur Bacteria	Lineage: Bacteria; Bacteroidetes/Chlorobi group; Chlorobi; Chlorobia; Chlorobiales; Chlorobiaceae; Pelodictyon; Pelodictyon phaeoclathratiforme	2	0	0	0	0	0	0	0	0	0	0	0	0	0	0
Persephonella marina EX-H1	C	Aquificales	Lineage: Bacteria; Aquificae; Aquificae (class); Aquificales; Hydrogenothermaceae; Persephonella; Persephonella marina	2	0	0	0	0	0	0	1	0	0	0	0	0	0	0
Phaeobacter gallaeciensis 2.10	D	Alphaproteobacteria-Roseobacter clade	Lineage: Bacteria; Proteobacteria; Alphaproteobacteria; Rhodobacterales; Rhodobacteraceae; Phaeobacter; Phaeobacter gallaeciensis	1	0	0	0	0	0	1	0	0	0	0	0	0	0	0
Phaeobacter gallaeciensis BS107	D	Alphaproteobacteria-Roseobacter clade	Lineage: Bacteria; Proteobacteria; Alphaproteobacteria; Rhodobacterales; Rhodobacteraceae; Phaeobacter; Phaeobacter gallaeciensis	1	0	0	0	0	0	1	0	0	0	0	0	0	0	0
Phascolarctobacterium sp. YIT 12067	D	Firmicutes	Lineage: Bacteria; Firmicutes; Negativicutes; Selenomonadales; Acidaminococcaceae; Phascolarctobacterium	6	0	0	0	0	0	0	2	0	0	0	0	0	0	0
Phenylobacterium zucineum HLK1	C	Alphaproteobacteria	Lineage: Bacteria; Proteobacteria; Alphaproteobacteria; Caulobacterales; Caulobacteraceae; Phenylobacterium; Phenylobacterium zucineum	45	6	0	14	0	0	20	1	0	0	1	0	1	0	0
Photobacterium damselae subsp. damselae CIP 102761	D	Gammaproteobacteria	Lineage: Bacteria; Proteobacteria; Gammaproteobacteria; Vibrionales; Vibrionaceae; Photobacterium; Photobacterium damselae; Photobacterium damselae subsp. damselae	5	0	0	0	0	0	1	1	0	0	0	2	0	0	0
Photobacterium profundum 3TCK	D	Gammaproteobacteria	Lineage: Bacteria; Proteobacteria; Gammaproteobacteria; Vibrionales; Vibrionaceae; Photobacterium; Photobacterium profundum	5	0	0	0	0	0	2	1	0	0	0	2	0	0	0
Photobacterium profundum SS9	C	Gammaproteobacteria	Lineage: Bacteria; Proteobacteria; Gammaproteobacteria; Vibrionales; Vibrionaceae; Photobacterium; Photobacterium profundum	7	0	0	0	0	0	3	2	0	0	0	2	0	0	0
Photobacterium sp. SKA34	D	Gammaproteobacteria	Lineage: Bacteria; Proteobacteria; Gammaproteobacteria; Vibrionales; Vibrionaceae; Photobacterium	7	0	0	0	0	0	4	1	0	0	0	2	0	0	0
Photorhabdus asymbiotica subsp. asymbiotica ATCC 43949	C	Enterobacteria	Lineage: Bacteria; Proteobacteria; Gammaproteobacteria; Enterobacteriales; Enterobacteriaceae; Photorhabdus; Photorhabdus asymbiotica; Photorhabdus asymbiotica subsp. asymbiotica	10	0	0	0	0	1	2	2	0	0	0	4	0	1	0
Photorhabdus luminescens subsp. laumondii TTO1	C	Enterobacteria	Lineage: Bacteria; Proteobacteria; Gammaproteobacteria; Enterobacteriales; Enterobacteriaceae; Photorhabdus; Photorhabdus luminescens; Photorhabdus luminescens subsp. laumondii	12	0	0	0	0	1	2	2	0	0	0	6	0	1	0
Pirellula staleyi DSM 6068	C	Planctomycetes	Lineage: Bacteria; Planctomycetes; Planctomycetacia; Planctomycetales; Planctomycetaceae; Pirellula; Pirellula staleyi	1	0	0	0	0	0	0	1	0	0	0	0	0	0	0
Plesiocystis pacifica SIR-1	D	Deltaproteobacteria	Lineage: Bacteria; Proteobacteria; delta/epsilon subdivisions; Deltaproteobacteria; Myxococcales; Nannocystineae; Nannocystaceae; Plesiocystis; Plesiocystis pacifica	6	0	0	0	0	1	0	1	0	0	0	0	0	0	1
Polaribacter irgensii 23-P	D	CFB Group Bacteria	Lineage: Bacteria; Bacteroidetes/Chlorobi group; Bacteroidetes; Flavobacteria; Flavobacteriales; Flavobacteriaceae; Polaribacter; Polaribacter irgensii	13	2	6	2	0	0	0	2	0	0	0	0	0	0	0
Polaribacter sp. MED152	D	CFB Group Bacteria	Lineage: Bacteria; Bacteroidetes/Chlorobi group; Bacteroidetes; Flavobacteria; Flavobacteriales; Flavobacteriaceae; Polaribacter	10	0	4	0	0	1	0	2	0	1	0	0	0	0	0
Polaromonas naphthalenivorans CJ2	C	Betaproteobacteria	Lineage: Bacteria; Proteobacteria; Betaproteobacteria; Burkholderiales; Comamonadaceae; Polaromonas; Polaromonas naphthalenivorans	3	0	0	0	0	0	1	1	0	0	0	0	0	0	0
Polaromonas sp. JS666	C	Betaproteobacteria	Lineage: Bacteria; Proteobacteria; Betaproteobacteria; Burkholderiales; Comamonadaceae; Polaromonas	5	0	0	0	0	1	1	0	1	0	0	0	1	0	0
Polynucleobacter necessarius subsp. asymbioticus QLW-P1DMWA-1	C	Betaproteobacteria	Lineage: Bacteria; Proteobacteria; Betaproteobacteria; Burkholderiales; Burkholderiaceae; Polynucleobacter; Polynucleobacter necessarius; Polynucleobacter necessarius subsp. asymbioticus	3	0	0	0	0	0	0	0	0	0	0	0	1	0	0
Porphyromonas asaccharolytica PR426713P-I	D	CFB Group Bacteria	Lineage: Bacteria; Bacteroidetes/Chlorobi group; Bacteroidetes; Bacteroidia; Bacteroidales; Porphyromonadaceae; Porphyromonas; Porphyromonas asaccharolytica	7	0	1	0	0	0	1	3	0	1	0	0	0	0	0
Porphyromonas endodontalis ATCC 35406	D	CFB Group Bacteria	Lineage: Bacteria; Bacteroidetes/Chlorobi group; Bacteroidetes; Bacteroidia; Bacteroidales; Porphyromonadaceae; Porphyromonas; Porphyromonas endodontalis	7	0	1	0	0	0	0	3	0	1	0	0	0	0	0
Porphyromonas gingivalis ATCC 33277	C	CFB Group Bacteria	Lineage: Bacteria; Bacteroidetes/Chlorobi group; Bacteroidetes; Bacteroidia; Bacteroidales; Porphyromonadaceae; Porphyromonas; Porphyromonas gingivalis	8	0	0	0	0	0	0	2	0	2	0	0	0	0	0
Porphyromonas gingivalis W83	C	CFB Group Bacteria	Lineage: Bacteria; Bacteroidetes/Chlorobi group; Bacteroidetes; Bacteroidia; Bacteroidales; Porphyromonadaceae; Porphyromonas; Porphyromonas gingivalis	7	0	0	0	0	0	0	2	0	2	0	0	0	0	0
Porphyromonas uenonis 60-3	D	CFB Group Bacteria	Lineage: Bacteria; Bacteroidetes/Chlorobi group; Bacteroidetes; Bacteroidia; Bacteroidales; Porphyromonadaceae; Porphyromonas; Porphyromonas uenonis	8	0	1	0	0	0	1	3	0	1	0	0	0	0	0
Prevotella amnii CRIS 21A-A	D	CFB Group Bacteria	Lineage: Bacteria; Bacteroidetes/Chlorobi group; Bacteroidetes; Bacteroidia; Bacteroidales; Prevotellaceae; Prevotella; Prevotella amnii	7	0	3	0	0	1	1	2	0	0	0	0	0	0	0
Prevotella bergensis DSM 17361	D	CFB Group Bacteria	Lineage: Bacteria; Bacteroidetes/Chlorobi group; Bacteroidetes; Bacteroidia; Bacteroidales; Prevotellaceae; Prevotella; Prevotella bergensis	28	2	22	0	0	0	1	1	0	1	0	0	0	0	0
Prevotella bivia JCVIHMP010	D	CFB Group Bacteria	Lineage: Bacteria; Bacteroidetes/Chlorobi group; Bacteroidetes; Bacteroidia; Bacteroidales; Prevotellaceae; Prevotella; Prevotella bivia	11	1	6	0	0	0	2	2	0	0	0	0	0	0	0
Prevotella bryantii B14	D	CFB Group Bacteria	Lineage: Bacteria; Bacteroidetes/Chlorobi group; Bacteroidetes; Bacteroidia; Bacteroidales; Prevotellaceae; Prevotella; Prevotella bryantii	24	0	20	0	0	0	0	2	0	0	0	0	1	0	0
Prevotella buccae ATCC 33574	D	CFB Group Bacteria	Lineage: Bacteria; Bacteroidetes/Chlorobi group; Bacteroidetes; Bacteroidia; Bacteroidales; Prevotellaceae; Prevotella; Prevotella buccae	23	1	16	0	0	0	1	2	0	1	0	0	0	0	0
Prevotella buccae D17	D	CFB Group Bacteria	Lineage: Bacteria; Bacteroidetes/Chlorobi group; Bacteroidetes; Bacteroidia; Bacteroidales; Prevotellaceae; Prevotella; Prevotella buccae	31	1	22	0	0	0	1	2	0	1	0	0	0	0	0
Prevotella buccalis ATCC 35310	D	CFB Group Bacteria	Lineage: Bacteria; Bacteroidetes/Chlorobi group; Bacteroidetes; Bacteroidia; Bacteroidales; Prevotellaceae; Prevotella; Prevotella buccalis	22	1	18	0	0	0	1	1	0	1	0	0	0	0	0
Prevotella copri DSM 18205	D	CFB Group Bacteria	Lineage: Bacteria; Bacteroidetes/Chlorobi group; Bacteroidetes; Bacteroidia; Bacteroidales; Prevotellaceae; Prevotella; Prevotella copri	19	1	13	0	0	0	1	2	0	0	0	0	1	0	0
Prevotella disiens FB035-09AN	D	CFB Group Bacteria	Lineage: Bacteria; Bacteroidetes/Chlorobi group; Bacteroidetes; Bacteroidia; Bacteroidales; Prevotellaceae; Prevotella; Prevotella disiens	11	0	2	0	0	0	2	2	0	1	0	0	1	0	0
Prevotella marshii DSM 16973	D	CFB Group Bacteria	Lineage: Bacteria; Bacteroidetes/Chlorobi group; Bacteroidetes; Bacteroidia; Bacteroidales; Prevotellaceae; Prevotella; Prevotella marshii	12	0	5	0	0	0	0	2	0	1	0	0	1	0	0
Prevotella melaninogenica ATCC 25845	C	CFB Group Bacteria	Lineage: Bacteria; Bacteroidetes/Chlorobi group; Bacteroidetes; Bacteroidia; Bacteroidales; Prevotellaceae; Prevotella; Prevotella melaninogenica	25	0	16	0	0	0	3	2	0	1	0	0	0	0	0
Prevotella melaninogenica D18	D	CFB Group Bacteria	Lineage: Bacteria; Bacteroidetes/Chlorobi group; Bacteroidetes; Bacteroidia; Bacteroidales; Prevotellaceae; Prevotella; Prevotella melaninogenica	25	0	13	0	0	0	3	2	0	0	0	0	0	0	0
Prevotella multiformis DSM 16608	D	CFB Group Bacteria	Lineage: Bacteria; Bacteroidetes/Chlorobi group; Bacteroidetes; Bacteroidia; Bacteroidales; Prevotellaceae; Prevotella; Prevotella multiformis	14	0	7	0	0	1	1	2	0	0	0	0	1	0	0
Prevotella oralis ATCC 33269	D	CFB Group Bacteria	Lineage: Bacteria; Bacteroidetes/Chlorobi group; Bacteroidetes; Bacteroidia; Bacteroidales; Prevotellaceae; Prevotella; Prevotella oralis	25	0	15	0	0	1	1	3	0	1	0	0	1	0	0
Prevotella oris C735	D	CFB Group Bacteria	Lineage: Bacteria; Bacteroidetes/Chlorobi group; Bacteroidetes; Bacteroidia; Bacteroidales; Prevotellaceae; Prevotella; Prevotella oris	25	0	19	0	0	1	1	3	0	0	0	0	0	0	0
Prevotella oris F0302	D	CFB Group Bacteria	Lineage: Bacteria; Bacteroidetes/Chlorobi group; Bacteroidetes; Bacteroidia; Bacteroidales; Prevotellaceae; Prevotella; Prevotella oris	31	0	19	0	0	1	1	4	0	1	0	0	0	0	0
Prevotella ruminicola 23	C	CFB Group Bacteria	Lineage: Bacteria; Bacteroidetes/Chlorobi group; Bacteroidetes; Bacteroidia; Bacteroidales; Prevotellaceae; Prevotella; Prevotella ruminicola	30	0	22	0	0	0	2	3	0	1	0	0	1	0	0
Prevotella salivae DSM 15606	D	CFB Group Bacteria	Lineage: Bacteria; Bacteroidetes/Chlorobi group; Bacteroidetes; Bacteroidia; Bacteroidales; Prevotellaceae; Prevotella; Prevotella salivae	32	0	24	0	0	0	1	2	0	1	0	1	1	0	0
Prevotella sp. oral taxon 299 str. F0039	D	CFB Group Bacteria	Lineage: Bacteria; Bacteroidetes/Chlorobi group; Bacteroidetes; Bacteroidia; Bacteroidales; Prevotellaceae; Prevotella; Prevotella sp. oral taxon 299	25	0	13	0	0	1	1	4	0	1	0	1	0	0	0
Prevotella sp. oral taxon 317 str. F0108	D	CFB Group Bacteria	Lineage: Bacteria; Bacteroidetes/Chlorobi group; Bacteroidetes; Bacteroidia; Bacteroidales; Prevotellaceae; Prevotella; Prevotella sp. oral taxon 317	28	0	19	0	0	1	2	2	0	1	0	0	1	0	0
Prevotella sp. oral taxon 472 str. F0295	D	CFB Group Bacteria	Lineage: Bacteria; Bacteroidetes/Chlorobi group; Bacteroidetes; Bacteroidia; Bacteroidales; Prevotellaceae; Prevotella; Prevotella sp. oral taxon 472	36	0	27	0	0	1	1	2	0	1	0	1	0	0	0
Prevotella tannerae ATCC 51259	D	CFB Group Bacteria	Lineage: Bacteria; Bacteroidetes/Chlorobi group; Bacteroidetes; Bacteroidia; Bacteroidales; Prevotellaceae; Prevotella; Prevotella tannerae	7	0	2	0	0	0	0	3	0	1	0	0	0	0	0
Prevotella timonensis CRIS 5C-B1	D	CFB Group Bacteria	Lineage: Bacteria; Bacteroidetes/Chlorobi group; Bacteroidetes; Bacteroidia; Bacteroidales; Prevotellaceae; Prevotella; Prevotella timonensis	19	0	14	0	0	0	1	3	0	1	0	0	0	0	0
Prevotella veroralis F0319	D	CFB Group Bacteria	Lineage: Bacteria; Bacteroidetes/Chlorobi group; Bacteroidetes; Bacteroidia; Bacteroidales; Prevotellaceae; Prevotella; Prevotella veroralis	18	0	10	0	0	1	1	2	0	0	0	0	1	0	0
Prochlorococcus marinus str. MIT 9202	D	Cyanobacteria	Lineage: Bacteria; Cyanobacteria; Prochlorales; Prochlorococcaceae; Prochlorococcus; Prochlorococcus marinus	1	0	0	0	0	0	0	0	0	0	0	1	0	0	0
Prosthecochloris aestuarii DSM 271	C	Green Sulfur Bacteria	Lineage: Bacteria; Bacteroidetes/Chlorobi group; Chlorobi; Chlorobia; Chlorobiales; Chlorobiaceae; Prosthecochloris; Prosthecochloris aestuarii	10	1	0	0	0	0	0	3	0	0	0	0	0	0	0
Proteus mirabilis ATCC 29906	D	Enterobacteria	Lineage: Bacteria; Proteobacteria; Gammaproteobacteria; Enterobacteriales; Enterobacteriaceae; Proteus; Proteus mirabilis	12	0	0	0	0	0	2	3	0	0	0	4	2	0	0
Proteus mirabilis HI4320	C	Enterobacteria	Lineage: Bacteria; Proteobacteria; Gammaproteobacteria; Enterobacteriales; Enterobacteriaceae; Proteus; Proteus mirabilis	13	0	0	0	0	0	2	4	0	0	0	4	2	0	0
Proteus penneri ATCC 35198	D	Enterobacteria	Lineage: Bacteria; Proteobacteria; Gammaproteobacteria; Enterobacteriales; Enterobacteriaceae; Proteus; Proteus penneri	3	0	0	0	0	0	1	2	0	0	0	0	0	0	0
Providencia alcalifaciens DSM 30120	D	Enterobacteria	Lineage: Bacteria; Proteobacteria; Gammaproteobacteria; Enterobacteriales; Enterobacteriaceae; Providencia; Providencia alcalifaciens	7	0	0	0	0	0	1	4	0	0	0	1	0	1	0
Providencia rettgeri DSM 1131	D	Enterobacteria	Lineage: Bacteria; Proteobacteria; Gammaproteobacteria; Enterobacteriales; Enterobacteriaceae; Providencia; Providencia rettgeri	13	0	0	0	0	1	3	4	1	0	0	3	0	1	0
Providencia rustigianii DSM 4541	D	Enterobacteria	Lineage: Bacteria; Proteobacteria; Gammaproteobacteria; Enterobacteriales; Enterobacteriaceae; Providencia; Providencia rustigianii	8	0	0	0	0	0	0	4	0	0	0	3	0	1	0
Providencia stuartii ATCC 25827	D	Enterobacteria	Lineage: Bacteria; Proteobacteria; Gammaproteobacteria; Enterobacteriales; Enterobacteriaceae; Providencia; Providencia stuartii	11	0	0	0	0	0	3	4	0	0	0	3	0	1	0
Pseudoalteromonas atlantica T6c	C	Gammaproteobacteria-Alteromonadales	Lineage: Bacteria; Proteobacteria; Gammaproteobacteria; Alteromonadales; Pseudoalteromonadaceae; Pseudoalteromonas; Pseudoalteromonas atlantica	60	16	0	11	1	1	26	1	0	0	0	1	3	0	0
Pseudoalteromonas haloplanktis TAC125	C	Gammaproteobacteria-Alteromonadales	Lineage: Bacteria; Proteobacteria; Gammaproteobacteria; Alteromonadales; Pseudoalteromonadaceae; Pseudoalteromonas; Pseudoalteromonas haloplanktis	34	5	0	11	0	1	12	2	0	0	0	1	1	0	0
Pseudoalteromonas sp. SM9913	C	Gammaproteobacteria-Alteromonadales	Lineage: Bacteria; Proteobacteria; Gammaproteobacteria; Alteromonadales; Pseudoalteromonadaceae; Pseudoalteromonas	33	5	0	10	0	1	12	2	0	0	0	0	1	0	0
Pseudoalteromonas tunicata D2	D	Gammaproteobacteria-Alteromonadales	Lineage: Bacteria; Proteobacteria; Gammaproteobacteria; Alteromonadales; Pseudoalteromonadaceae; Pseudoalteromonas; Pseudoalteromonas tunicata	38	8	0	12	0	0	8	2	0	0	0	1	1	0	0
Pseudomonas aeruginosa 2192	D	Gammaproteobacteria	Lineage: Bacteria; Proteobacteria; Gammaproteobacteria; Pseudomonadales; Pseudomonadaceae; Pseudomonas; Pseudomonas aeruginosa group; Pseudomonas aeruginosa	19	0	0	3	0	0	9	2	0	0	0	2	1	1	0
Pseudomonas aeruginosa 39016	D	Gammaproteobacteria	Lineage: Bacteria; Proteobacteria; Gammaproteobacteria; Pseudomonadales; Pseudomonadaceae; Pseudomonas; Pseudomonas aeruginosa group; Pseudomonas aeruginosa	26	0	0	4	0	1	12	4	0	0	0	2	0	1	0
Pseudomonas aeruginosa C3719	D	Gammaproteobacteria	Lineage: Bacteria; Proteobacteria; Gammaproteobacteria; Pseudomonadales; Pseudomonadaceae; Pseudomonas; Pseudomonas aeruginosa group; Pseudomonas aeruginosa	21	0	0	3	0	0	10	3	0	0	0	2	0	1	0
Pseudomonas aeruginosa LESB58	C	Gammaproteobacteria	Lineage: Bacteria; Proteobacteria; Gammaproteobacteria; Pseudomonadales; Pseudomonadaceae; Pseudomonas; Pseudomonas aeruginosa group; Pseudomonas aeruginosa	27	0	0	4	0	1	13	3	0	0	0	2	1	1	0
Pseudomonas aeruginosa PA7	C	Gammaproteobacteria	Lineage: Bacteria; Proteobacteria; Gammaproteobacteria; Pseudomonadales; Pseudomonadaceae; Pseudomonas; Pseudomonas aeruginosa group; Pseudomonas aeruginosa	30	0	0	0	0	3	15	4	0	0	0	4	1	1	0
Pseudomonas aeruginosa PAb1	D	Gammaproteobacteria	Lineage: Bacteria; Proteobacteria; Gammaproteobacteria; Pseudomonadales; Pseudomonadaceae; Pseudomonas; Pseudomonas aeruginosa group; Pseudomonas aeruginosa	25	0	0	3	0	2	11	4	0	0	0	3	1	0	0
Pseudomonas aeruginosa PACS2	D	Gammaproteobacteria	Lineage: Bacteria; Proteobacteria; Gammaproteobacteria; Pseudomonadales; Pseudomonadaceae; Pseudomonas; Pseudomonas aeruginosa group; Pseudomonas aeruginosa	34	0	0	4	0	2	17	4	0	0	0	3	1	1	0
Pseudomonas aeruginosa PAO1	C	Gammaproteobacteria	Lineage: Bacteria; Proteobacteria; Gammaproteobacteria; Pseudomonadales; Pseudomonadaceae; Pseudomonas; Pseudomonas aeruginosa group; Pseudomonas aeruginosa	40	0	0	4	0	2	20	5	0	0	0	5	1	1	0
Pseudomonas aeruginosa UCBPP-PA14	C	Gammaproteobacteria	Lineage: Bacteria; Proteobacteria; Gammaproteobacteria; Pseudomonadales; Pseudomonadaceae; Pseudomonas; Pseudomonas aeruginosa group; Pseudomonas aeruginosa	29	0	0	4	0	2	14	3	0	0	0	3	1	0	0
Pseudomonas entomophila L48	C	Gammaproteobacteria	Lineage: Bacteria; Proteobacteria; Gammaproteobacteria; Pseudomonadales; Pseudomonadaceae; Pseudomonas; Pseudomonas entomophila	31	0	0	1	0	2	18	2	0	0	0	4	1	1	0
Pseudomonas fluorescens Pf0-1	C	Gammaproteobacteria	Lineage: Bacteria; Proteobacteria; Gammaproteobacteria; Pseudomonadales; Pseudomonadaceae; Pseudomonas; Pseudomonas fluorescens group; Pseudomonas fluorescens	26	0	0	4	0	2	15	1	0	0	0	1	0	1	0
Pseudomonas fluorescens Pf-5	C	Gammaproteobacteria	Lineage: Bacteria; Proteobacteria; Gammaproteobacteria; Pseudomonadales; Pseudomonadaceae; Pseudomonas; Pseudomonas fluorescens group; Pseudomonas fluorescens	42	1	0	2	0	2	25	3	0	0	0	4	1	1	0
Pseudomonas fluorescens SBW25	C	Gammaproteobacteria	Lineage: Bacteria; Proteobacteria; Gammaproteobacteria; Pseudomonadales; Pseudomonadaceae; Pseudomonas; Pseudomonas fluorescens group; Pseudomonas fluorescens	38	1	0	5	0	1	20	2	0	0	0	3	1	1	0
Pseudomonas fluorescens WH6	D	Gammaproteobacteria	Lineage: Bacteria; Proteobacteria; Gammaproteobacteria; Pseudomonadales; Pseudomonadaceae; Pseudomonas; Pseudomonas fluorescens group; Pseudomonas fluorescens	17	0	0	0	0	1	12	1	0	0	1	2	0	0	0
Pseudomonas mendocina ymp	C	Gammaproteobacteria	Lineage: Bacteria; Proteobacteria; Gammaproteobacteria; Pseudomonadales; Pseudomonadaceae; Pseudomonas; Pseudomonas aeruginosa group; Pseudomonas mendocina	17	1	0	0	0	1	8	2	0	0	0	2	0	0	0
Pseudomonas putida F1	C	Gammaproteobacteria	Lineage: Bacteria; Proteobacteria; Gammaproteobacteria; Pseudomonadales; Pseudomonadaceae; Pseudomonas; Pseudomonas putida group; Pseudomonas putida	30	0	0	0	0	1	21	2	0	0	0	1	1	1	0
Pseudomonas putida GB-1	C	Gammaproteobacteria	Lineage: Bacteria; Proteobacteria; Gammaproteobacteria; Pseudomonadales; Pseudomonadaceae; Pseudomonas; Pseudomonas putida group; Pseudomonas putida	46	0	0	2	0	2	35	2	0	0	0	1	1	1	0
Pseudomonas putida KT2440	C	Gammaproteobacteria	Lineage: Bacteria; Proteobacteria; Gammaproteobacteria; Pseudomonadales; Pseudomonadaceae; Pseudomonas; Pseudomonas putida group; Pseudomonas putida	30	0	0	0	0	2	20	2	0	0	0	1	1	1	0
Pseudomonas putida W619	C	Gammaproteobacteria	Lineage: Bacteria; Proteobacteria; Gammaproteobacteria; Pseudomonadales; Pseudomonadaceae; Pseudomonas; Pseudomonas putida group; Pseudomonas putida	21	0	0	0	0	1	14	2	0	0	0	1	1	1	0
Pseudomonas savastanoi pv. savastanoi NCPPB 3335	D	Gammaproteobacteria	Lineage: Bacteria; Proteobacteria; Gammaproteobacteria; Pseudomonadales; Pseudomonadaceae; Pseudomonas; Pseudomonas syringae group; Pseudomonas syringae group genomosp. 2; Pseudomonas savastanoi	19	0	0	4	0	1	13	0	0	0	0	1	0	0	0
Pseudomonas sp. TJI-51	D	Gammaproteobacteria	Lineage: Bacteria; Proteobacteria; Gammaproteobacteria; Pseudomonadales; Pseudomonadaceae; Pseudomonas	17	0	0	0	0	0	13	0	0	0	0	1	0	1	0
Pseudomonas stutzeri A1501	C	Gammaproteobacteria	Lineage: Bacteria; Proteobacteria; Gammaproteobacteria; Pseudomonadales; Pseudomonadaceae; Pseudomonas; Pseudomonas stutzeri group; Pseudomonas stutzeri subgroup; Pseudomonas stutzeri	13	1	0	1	0	0	3	4	0	0	0	0	1	1	0
Pseudomonas syringae pv. aesculi str. 2250	D	Gammaproteobacteria	Lineage: Bacteria; Proteobacteria; Gammaproteobacteria; Pseudomonadales; Pseudomonadaceae; Pseudomonas; Pseudomonas syringae group; Pseudomonas syringae group genomosp. 2; Pseudomonas amygdali	12	0	0	2	0	0	10	0	0	0	0	0	0	0	0
Pseudomonas syringae pv. aesculi str. NCPPB3681	D	Gammaproteobacteria	Lineage: Bacteria; Proteobacteria; Gammaproteobacteria; Pseudomonadales; Pseudomonadaceae; Pseudomonas; Pseudomonas syringae group; Pseudomonas syringae group genomosp. 2; Pseudomonas amygdali	19	0	0	3	0	1	12	0	0	0	2	1	0	0	0
Pseudomonas syringae pv. oryzae str. 1_6	D	Gammaproteobacteria	Lineage: Bacteria; Proteobacteria; Gammaproteobacteria; Pseudomonadales; Pseudomonadaceae; Pseudomonas; Pseudomonas syringae group; Pseudomonas coronafaciens	13	0	0	1	0	1	9	0	0	0	2	0	0	0	0
Pseudomonas syringae pv. phaseolicola 1448A	C	Gammaproteobacteria	Lineage: Bacteria; Proteobacteria; Gammaproteobacteria; Pseudomonadales; Pseudomonadaceae; Pseudomonas; Pseudomonas syringae group; Pseudomonas syringae group genomosp. 2; Pseudomonas savastanoi	21	1	0	2	0	1	13	0	0	0	3	1	0	0	0
Pseudomonas syringae pv. tabaci ATCC 11528	D	Gammaproteobacteria	Lineage: Bacteria; Proteobacteria; Gammaproteobacteria; Pseudomonadales; Pseudomonadaceae; Pseudomonas; Pseudomonas syringae group; Pseudomonas syringae group genomosp. 2; Pseudomonas amygdali	14	0	0	0	0	1	10	0	0	0	2	1	0	0	0
Pseudomonas syringae pv. tomato K40	D	Gammaproteobacteria	Lineage: Bacteria; Proteobacteria; Gammaproteobacteria; Pseudomonadales; Pseudomonadaceae; Pseudomonas; Pseudomonas syringae group; Pseudomonas syringae group genomosp. 3	4	0	0	0	0	0	3	1	0	0	0	0	0	0	0
Pseudomonas syringae pv. tomato Max13	D	Gammaproteobacteria	Lineage: Bacteria; Proteobacteria; Gammaproteobacteria; Pseudomonadales; Pseudomonadaceae; Pseudomonas; Pseudomonas syringae group; Pseudomonas syringae group genomosp. 3	7	0	0	1	0	0	5	0	0	0	0	0	0	0	0
Pseudomonas syringae pv. tomato NCPPB 1108	D	Gammaproteobacteria	Lineage: Bacteria; Proteobacteria; Gammaproteobacteria; Pseudomonadales; Pseudomonadaceae; Pseudomonas; Pseudomonas syringae group; Pseudomonas syringae group genomosp. 3	3	0	0	1	0	0	1	0	0	0	1	0	0	0	0
Pseudomonas syringae pv. tomato str. DC3000	C	Gammaproteobacteria	Lineage: Bacteria; Proteobacteria; Gammaproteobacteria; Pseudomonadales; Pseudomonadaceae; Pseudomonas; Pseudomonas syringae group; Pseudomonas syringae group genomosp. 3	25	1	0	4	0	1	14	1	0	0	2	1	0	0	0
Pseudomonas syringae pv. tomato T1	D	Gammaproteobacteria	Lineage: Bacteria; Proteobacteria; Gammaproteobacteria; Pseudomonadales; Pseudomonadaceae; Pseudomonas; Pseudomonas syringae group; Pseudomonas syringae group genomosp. 3	22	1	0	3	0	1	12	1	0	0	2	1	0	0	0
Pseudovibrio sp. JE062	D	Alphaproteobacteria	Lineage: Bacteria; Proteobacteria; Alphaproteobacteria; Rhodobacterales; Rhodobacteraceae; Pseudovibrio	7	0	0	0	0	0	2	2	0	0	0	2	0	0	0
Pseudoxanthomonas suwonensis 11-1	C	Gammaproteobacteria	Lineage: Bacteria; Proteobacteria; Gammaproteobacteria; Xanthomonadales; Xanthomonadaceae; Pseudoxanthomonas; Pseudoxanthomonas suwonensis	25	10	0	6	0	0	3	2	0	0	0	0	1	1	0
Psychrobacter arcticus 273-4	C	Gammaproteobacteria	Lineage: Bacteria; Proteobacteria; Gammaproteobacteria; Pseudomonadales; Moraxellaceae; Psychrobacter; Psychrobacter arcticus	1	0	0	0	0	0	0	1	0	0	0	0	0	0	0
Psychrobacter cryohalolentis K5	C	Gammaproteobacteria	Lineage: Bacteria; Proteobacteria; Gammaproteobacteria; Pseudomonadales; Moraxellaceae; Psychrobacter; Psychrobacter cryohalolentis	4	0	0	0	0	1	1	1	0	0	0	1	0	0	0
Psychrobacter sp. PRwf-1	C	Gammaproteobacteria	Lineage: Bacteria; Proteobacteria; Gammaproteobacteria; Pseudomonadales; Moraxellaceae; Psychrobacter	9	0	0	0	0	0	4	3	0	0	0	1	1	0	0
Psychroflexus torquis ATCC 700755	D	CFB Group Bacteria	Lineage: Bacteria; Bacteroidetes/Chlorobi group; Bacteroidetes; Flavobacteria; Flavobacteriales; Flavobacteriaceae; Psychroflexus; Psychroflexus torquis	13	1	3	2	0	1	0	1	0	0	0	0	1	0	0
Psychromonas ingrahamii 37	C	Gammaproteobacteria-Alteromonadales	Lineage: Bacteria; Proteobacteria; Gammaproteobacteria; Alteromonadales; Psychromonadaceae; Psychromonas; Psychromonas ingrahamii	1	0	0	0	0	0	0	1	0	0	0	0	0	0	0
Psychromonas sp. CNPT3	D	Gammaproteobacteria-Alteromonadales	Lineage: Bacteria; Proteobacteria; Gammaproteobacteria; Alteromonadales; Psychromonadaceae; Psychromonas	1	0	0	0	0	0	0	1	0	0	0	0	0	0	0
Rahnella sp. Y9602	C	Enterobacteria	Lineage: Bacteria; Proteobacteria; Gammaproteobacteria; Enterobacteriales; Enterobacteriaceae; Rahnella	10	0	0	0	0	0	6	2	0	0	0	1	0	0	0
Ralstonia eutropha H16	C	Betaproteobacteria	Lineage: Bacteria; Proteobacteria; Betaproteobacteria; Burkholderiales; Burkholderiaceae; Cupriavidus; Cupriavidus necator	17	0	0	0	0	1	8	2	0	0	0	0	1	0	2
Ralstonia eutropha JMP134	C	Betaproteobacteria	Lineage: Bacteria; Proteobacteria; Betaproteobacteria; Burkholderiales; Burkholderiaceae; Cupriavidus; Cupriavidus pinatubonensis	10	0	0	0	0	1	4	1	0	0	0	0	1	0	0
Ralstonia pickettii 12D	C	Betaproteobacteria	Lineage: Bacteria; Proteobacteria; Betaproteobacteria; Burkholderiales; Burkholderiaceae; Ralstonia; Ralstonia pickettii	6	0	0	1	0	0	2	1	0	0	0	0	0	0	0
Ralstonia pickettii 12J	C	Betaproteobacteria	Lineage: Bacteria; Proteobacteria; Betaproteobacteria; Burkholderiales; Burkholderiaceae; Ralstonia; Ralstonia pickettii	8	0	0	0	0	0	4	1	0	0	0	0	0	0	0
Ralstonia solanacearum CFBP2957	C	Betaproteobacteria	Lineage: Bacteria; Proteobacteria; Betaproteobacteria; Burkholderiales; Burkholderiaceae; Ralstonia; Ralstonia solanacearum	12	0	0	0	0	0	8	1	0	0	0	0	0	0	1
Ralstonia solanacearum GMI1000	C	Betaproteobacteria	Lineage: Bacteria; Proteobacteria; Betaproteobacteria; Burkholderiales; Burkholderiaceae; Ralstonia; Ralstonia solanacearum	15	0	0	0	0	0	9	1	0	0	0	1	0	0	1
Ralstonia solanacearum PSI07	C	Betaproteobacteria	Lineage: Bacteria; Proteobacteria; Betaproteobacteria; Burkholderiales; Burkholderiaceae; Ralstonia; Ralstonia solanacearum	13	0	0	0	0	0	8	1	0	0	0	1	0	0	1
Ralstonia solanacearum UW551	D	Betaproteobacteria	Lineage: Bacteria; Proteobacteria; Betaproteobacteria; Burkholderiales; Burkholderiaceae; Ralstonia; Ralstonia solanacearum	13	0	0	0	0	0	8	1	0	0	0	1	0	0	1
Ralstonia sp. 5_7_47FAA	D	Betaproteobacteria	Lineage: Bacteria; Proteobacteria; Betaproteobacteria; Burkholderiales; Burkholderiaceae; Ralstonia	6	0	0	0	0	0	2	1	0	0	0	0	0	0	0
Raphidiopsis brookii D9	D	Cyanobacteria	Lineage: Bacteria; Cyanobacteria; Nostocales; Nostocaceae; Raphidiopsis; Raphidiopsis brookii	1	0	0	0	0	0	0	1	0	0	0	0	0	0	0
Reinekea sp. MED297	D	Gammaproteobacteria	Lineage: Bacteria; Proteobacteria; Gammaproteobacteria; Reinekea; Reinekea blandensis	2	0	0	0	0	0	1	1	0	0	0	0	0	0	0
Rhizobium etli CFN 42	C	Alphaproteobacteria	Lineage: Bacteria; Proteobacteria; Alphaproteobacteria; Rhizobiales; Rhizobiaceae; Rhizobium; Rhizobium etli	2	0	0	0	0	0	1	0	0	0	0	1	0	0	0
Rhizobium etli CIAT 652	C	Alphaproteobacteria	Lineage: Bacteria; Proteobacteria; Alphaproteobacteria; Rhizobiales; Rhizobiaceae; Rhizobium; Rhizobium etli	2	0	0	0	0	0	1	0	0	0	0	1	0	0	0
Rhizobium etli GR56	D	Alphaproteobacteria	Lineage: Bacteria; Proteobacteria; Alphaproteobacteria; Rhizobiales; Rhizobiaceae; Rhizobium; Rhizobium etli	2	0	0	0	0	0	1	0	0	0	0	1	0	0	0
Rhizobium leguminosarum bv. trifolii WSM1325	C	Alphaproteobacteria	Lineage: Bacteria; Proteobacteria; Alphaproteobacteria; Rhizobiales; Rhizobiaceae; Rhizobium; Rhizobium leguminosarum	3	0	0	0	0	0	2	0	0	0	0	1	0	0	0
Rhizobium leguminosarum bv. trifolii WSM2304	C	Alphaproteobacteria	Lineage: Bacteria; Proteobacteria; Alphaproteobacteria; Rhizobiales; Rhizobiaceae; Rhizobium; Rhizobium leguminosarum	2	0	0	0	0	0	1	0	0	0	0	1	0	0	0
Rhizobium leguminosarum bv. viciae	C	Alphaproteobacteria	Lineage: Bacteria; Proteobacteria; Alphaproteobacteria; Rhizobiales; Rhizobiaceae; Rhizobium; Rhizobium leguminosarum	1	0	0	0	0	0	1	0	0	0	0	0	0	0	0
Rhizobium leguminosarum bv. viciae 3841	C	Alphaproteobacteria	Lineage: Bacteria; Proteobacteria; Alphaproteobacteria; Rhizobiales; Rhizobiaceae; Rhizobium; Rhizobium leguminosarum	3	0	0	0	0	0	2	0	0	0	0	1	0	0	0
Rhodobacter capsulatus SB 1003	C	Alphaproteobacteria	Lineage: Bacteria; Proteobacteria; Alphaproteobacteria; Rhodobacterales; Rhodobacteraceae; Rhodobacter; Rhodobacter capsulatus	7	0	0	0	0	0	6	1	0	0	0	0	0	0	0
Rhodobacter sphaeroides 2.4.1	C	Alphaproteobacteria	Lineage: Bacteria; Proteobacteria; Alphaproteobacteria; Rhodobacterales; Rhodobacteraceae; Rhodobacter; Rhodobacter sphaeroides	4	0	0	0	0	0	3	1	0	0	0	0	0	0	0
Rhodobacter sphaeroides ATCC 17025	C	Alphaproteobacteria	Lineage: Bacteria; Proteobacteria; Alphaproteobacteria; Rhodobacterales; Rhodobacteraceae; Rhodobacter; Rhodobacter sphaeroides	3	0	0	0	0	0	1	2	0	0	0	0	0	0	0
Rhodobacter sphaeroides ATCC 17029	C	Alphaproteobacteria	Lineage: Bacteria; Proteobacteria; Alphaproteobacteria; Rhodobacterales; Rhodobacteraceae; Rhodobacter; Rhodobacter sphaeroides	7	0	0	0	0	0	5	2	0	0	0	0	0	0	0
Rhodobacter sphaeroides KD131	C	Alphaproteobacteria	Lineage: Bacteria; Proteobacteria; Alphaproteobacteria; Rhodobacterales; Rhodobacteraceae; Rhodobacter; Rhodobacter sphaeroides	7	0	0	0	0	0	5	2	0	0	0	0	0	0	0
Rhodobacterales bacterium Y4I	D	Alphaproteobacteria-Roseobacter clade	Lineage: Bacteria; Proteobacteria; Alphaproteobacteria; Rhodobacterales	1	0	0	0	0	0	1	0	0	0	0	0	0	0	0
Rhodoferax ferrireducens T118	C	Betaproteobacteria	Lineage: Bacteria; Proteobacteria; Betaproteobacteria; Burkholderiales; Comamonadaceae; Albidiferax; Albidiferax ferrireducens	3	2	0	0	0	0	0	0	1	0	0	0	0	0	0
Rhodomicrobium vannielii ATCC 17100	C	Alphaproteobacteria	Lineage: Bacteria; Proteobacteria; Alphaproteobacteria; Rhizobiales; Hyphomicrobiaceae; Rhodomicrobium; Rhodomicrobium vannielii	7	0	0	0	0	0	4	1	0	0	0	1	0	0	0
Rhodopseudomonas palustris BisA53	C	Alphaproteobacteria	Lineage: Bacteria; Proteobacteria; Alphaproteobacteria; Rhizobiales; Bradyrhizobiaceae; Rhodopseudomonas; Rhodopseudomonas palustris	7	0	0	0	0	0	1	0	1	0	0	1	1	0	0
Rhodopseudomonas palustris BisB18	C	Alphaproteobacteria	Lineage: Bacteria; Proteobacteria; Alphaproteobacteria; Rhizobiales; Bradyrhizobiaceae; Rhodopseudomonas; Rhodopseudomonas palustris	9	0	0	0	0	0	5	1	0	0	0	1	1	0	0
Rhodopseudomonas palustris BisB5	C	Alphaproteobacteria	Lineage: Bacteria; Proteobacteria; Alphaproteobacteria; Rhizobiales; Bradyrhizobiaceae; Rhodopseudomonas; Rhodopseudomonas palustris	6	0	0	0	0	0	2	0	1	0	0	1	1	0	1
Rhodopseudomonas palustris CGA009	C	Alphaproteobacteria	Lineage: Bacteria; Proteobacteria; Alphaproteobacteria; Rhizobiales; Bradyrhizobiaceae; Rhodopseudomonas; Rhodopseudomonas palustris	17	0	0	0	0	0	9	0	1	0	0	2	1	0	1
Rhodopseudomonas palustris DX-1	C	Alphaproteobacteria	Lineage: Bacteria; Proteobacteria; Alphaproteobacteria; Rhizobiales; Bradyrhizobiaceae; Rhodopseudomonas; Rhodopseudomonas palustris	16	0	0	0	0	0	9	0	1	0	0	1	1	0	1
Rhodopseudomonas palustris HaA2	C	Alphaproteobacteria	Lineage: Bacteria; Proteobacteria; Alphaproteobacteria; Rhizobiales; Bradyrhizobiaceae; Rhodopseudomonas; Rhodopseudomonas palustris	17	0	0	0	0	0	11	0	1	0	0	1	1	0	1
Rhodopseudomonas palustris TIE-1	C	Alphaproteobacteria	Lineage: Bacteria; Proteobacteria; Alphaproteobacteria; Rhizobiales; Bradyrhizobiaceae; Rhodopseudomonas; Rhodopseudomonas palustris	18	0	0	0	0	0	10	1	0	0	0	2	1	0	1
Rhodospirillum centenum SW	C	Alphaproteobacteria	Lineage: Bacteria; Proteobacteria; Alphaproteobacteria; Rhodospirillales; Rhodospirillaceae; Rhodospirillum; Rhodospirillum centenum	31	0	0	7	0	0	13	4	0	0	0	2	1	1	0
Rhodospirillum rubrum ATCC 11170	C	Alphaproteobacteria	Lineage: Bacteria; Proteobacteria; Alphaproteobacteria; Rhodospirillales; Rhodospirillaceae; Rhodospirillum; Rhodospirillum rubrum	12	0	0	0	0	0	10	2	0	0	0	0	0	0	0
Rhodothermus marinus DSM 4252	C	CFB Group Bacteria	Lineage: Bacteria; Bacteroidetes/Chlorobi group; Bacteroidetes; Sphingobacteria; Sphingobacteriales; Rhodothermaceae; Rhodothermus; Rhodothermus marinus	17	2	6	0	0	0	1	1	0	0	0	0	1	1	0
Riemerella anatipestifer DSM 15868	C	CFB Group Bacteria	Lineage: Bacteria; Bacteroidetes/Chlorobi group; Bacteroidetes; Flavobacteria; Flavobacteriales; Flavobacteriaceae; Riemerella; Riemerella anatipestifer	12	1	3	1	0	0	1	1	0	1	0	0	0	0	0
Robiginitalea biformata HTCC2501	C	CFB Group Bacteria	Lineage: Bacteria; Bacteroidetes/Chlorobi group; Bacteroidetes; Flavobacteria; Flavobacteriales; Flavobacteriaceae; Robiginitalea; Robiginitalea biformata	11	1	4	0	0	1	0	1	0	1	0	0	1	0	0
Roseobacter denitrificans OCh 114	C	Alphaproteobacteria-Roseobacter clade	Lineage: Bacteria; Proteobacteria; Alphaproteobacteria; Rhodobacterales; Rhodobacteraceae; Roseobacter; Roseobacter denitrificans	1	0	0	0	0	0	0	0	0	0	0	1	0	0	0
Roseobacter sp. GAI101	D	Alphaproteobacteria-Roseobacter clade	Lineage: Bacteria; Proteobacteria; Alphaproteobacteria; Rhodobacterales; Rhodobacteraceae; Roseobacter	3	0	0	0	0	0	1	2	0	0	0	0	0	0	0
Roseobacter sp. MED193	D	Alphaproteobacteria-Roseobacter clade	Lineage: Bacteria; Proteobacteria; Alphaproteobacteria; Rhodobacterales; Rhodobacteraceae; Roseobacter	2	0	0	0	0	0	1	0	0	0	0	1	0	0	0
Roseobacter sp. SK209-2-6	D	Alphaproteobacteria-Roseobacter clade	Lineage: Bacteria; Proteobacteria; Alphaproteobacteria; Rhodobacterales; Rhodobacteraceae; Roseobacter	2	0	0	0	0	0	1	0	0	0	0	1	0	0	0
Roseomonas cervicalis ATCC 49957	D	Alphaproteobacteria-Roseobacter clade	Lineage: Bacteria; Proteobacteria; Alphaproteobacteria; Rhodospirillales; Acetobacteraceae; Roseomonas; Roseomonas cervicalis	8	0	0	0	0	0	4	1	0	0	0	2	0	0	0
Roseovarius nubinhibens ISM	D	Alphaproteobacteria-Roseobacter clade	Lineage: Bacteria; Proteobacteria; Alphaproteobacteria; Rhodobacterales; Rhodobacteraceae; Roseovarius; Roseovarius nubinhibens	3	0	0	0	0	0	0	0	0	0	0	3	0	0	0
Roseovarius sp. 217	D	Alphaproteobacteria-Roseobacter clade	Lineage: Bacteria; Proteobacteria; Alphaproteobacteria; Rhodobacterales; Rhodobacteraceae; Roseovarius	2	0	0	0	0	0	1	0	0	0	0	1	0	0	0
Roseovarius sp. TM1035	D	Alphaproteobacteria-Roseobacter clade	Lineage: Bacteria; Proteobacteria; Alphaproteobacteria; Rhodobacterales; Rhodobacteraceae; Roseovarius	1	0	0	0	0	0	0	0	0	0	0	1	0	0	0
Ruegeria sp. R11	D	Alphaproteobacteria-Roseobacter clade	Lineage: Bacteria; Proteobacteria; Alphaproteobacteria; Rhodobacterales; Rhodobacteraceae; Ruegeria	1	0	0	0	0	0	0	0	0	0	0	1	0	0	0
Ruegeria sp. TM1040	C	Alphaproteobacteria-Roseobacter clade	Lineage: Bacteria; Proteobacteria; Alphaproteobacteria; Rhodobacterales; Rhodobacteraceae; Ruegeria	1	0	0	0	0	0	0	0	0	0	0	1	0	0	0
Saccharophagus degradans 2-40	C	Gammaproteobacteria-Alteromonadales	Lineage: Bacteria; Proteobacteria; Gammaproteobacteria; Alteromonadales; Alteromonadaceae; Saccharophagus; Saccharophagus degradans	39	25	0	1	0	0	6	2	0	0	0	1	2	0	0
Sagittula stellata E-37	D	Alphaproteobacteria-Roseobacter clade	Lineage: Bacteria; Proteobacteria; Alphaproteobacteria; Rhodobacterales; Rhodobacteraceae; Sagittula; Sagittula stellata	1	0	0	0	0	0	1	0	0	0	0	0	0	0	0
Salinibacter ruber DSM 13855	C	CFB Group Bacteria	Lineage: Bacteria; Bacteroidetes/Chlorobi group; Bacteroidetes; Sphingobacteria; Sphingobacteriales; Rhodothermaceae; Salinibacter; Salinibacter ruber	16	2	4	2	0	0	0	2	0	0	0	0	1	1	0
Salinibacter ruber M8	C	CFB Group Bacteria	Lineage: Bacteria; Bacteroidetes/Chlorobi group; Bacteroidetes; Sphingobacteria; Sphingobacteriales; Rhodothermaceae; Salinibacter; Salinibacter ruber	11	2	4	1	0	0	0	0	0	0	0	0	1	0	0
Salmonella enterica subsp. arizonae serovar 62:z4,z23:-- str. RSK2980	C	Enterobacteria	Lineage: Bacteria; Proteobacteria; Gammaproteobacteria; Enterobacteriales; Enterobacteriaceae; Salmonella; Salmonella enterica; Salmonella enterica subsp. arizonae	8	0	0	0	0	0	3	4	0	0	0	0	0	0	0
Salmonella enterica subsp. enterica serovar Agona str. SL483	C	Enterobacteria	Lineage: Bacteria; Proteobacteria; Gammaproteobacteria; Enterobacteriales; Enterobacteriaceae; Salmonella; Salmonella enterica; Salmonella enterica subsp. enterica	4	0	0	0	0	0	2	1	0	0	0	0	0	0	0
Salmonella enterica subsp. enterica serovar Choleraesuis str. SC-B67	C	Enterobacteria	Lineage: Bacteria; Proteobacteria; Gammaproteobacteria; Enterobacteriales; Enterobacteriaceae; Salmonella; Salmonella enterica; Salmonella enterica subsp. enterica	8	0	0	0	0	0	3	3	0	0	0	0	0	0	0
Salmonella enterica subsp. enterica serovar Dublin str. CT_02021853	C	Enterobacteria	Lineage: Bacteria; Proteobacteria; Gammaproteobacteria; Enterobacteriales; Enterobacteriaceae; Salmonella; Salmonella enterica; Salmonella enterica subsp. enterica	6	0	0	0	0	0	2	3	0	0	0	0	0	0	0
Salmonella enterica subsp. enterica serovar Enteritidis str. P125109	C	Enterobacteria	Lineage: Bacteria; Proteobacteria; Gammaproteobacteria; Enterobacteriales; Enterobacteriaceae; Salmonella; Salmonella enterica; Salmonella enterica subsp. enterica	5	0	0	0	0	0	2	2	0	0	0	0	0	0	0
Salmonella enterica subsp. enterica serovar Gallinarum str. 287/91	C	Enterobacteria	Lineage: Bacteria; Proteobacteria; Gammaproteobacteria; Enterobacteriales; Enterobacteriaceae; Salmonella; Salmonella enterica; Salmonella enterica subsp. enterica	5	0	0	0	0	0	2	3	0	0	0	0	0	0	0
Salmonella enterica subsp. enterica serovar Hadar str. RI_05P066	D	Enterobacteria	Lineage: Bacteria; Proteobacteria; Gammaproteobacteria; Enterobacteriales; Enterobacteriaceae; Salmonella; Salmonella enterica; Salmonella enterica subsp. enterica	5	0	0	0	0	0	1	3	0	0	0	0	0	0	0
Salmonella enterica subsp. enterica serovar Heidelberg str. SL476	C	Enterobacteria	Lineage: Bacteria; Proteobacteria; Gammaproteobacteria; Enterobacteriales; Enterobacteriaceae; Salmonella; Salmonella enterica; Salmonella enterica subsp. enterica	4	0	0	0	0	0	2	2	0	0	0	0	0	0	0
Salmonella enterica subsp. enterica serovar Heidelberg str. SL486	D	Enterobacteria	Lineage: Bacteria; Proteobacteria; Gammaproteobacteria; Enterobacteriales; Enterobacteriaceae; Salmonella; Salmonella enterica; Salmonella enterica subsp. enterica	6	0	0	0	0	0	2	3	0	0	0	0	0	0	0
Salmonella enterica subsp. enterica serovar Javiana str. GA_MM04042433	D	Enterobacteria	Lineage: Bacteria; Proteobacteria; Gammaproteobacteria; Enterobacteriales; Enterobacteriaceae; Salmonella; Salmonella enterica; Salmonella enterica subsp. enterica	6	0	0	0	0	0	3	3	0	0	0	0	0	0	0
Salmonella enterica subsp. enterica serovar Kentucky str. CDC 191	D	Enterobacteria	Lineage: Bacteria; Proteobacteria; Gammaproteobacteria; Enterobacteriales; Enterobacteriaceae; Salmonella; Salmonella enterica; Salmonella enterica subsp. enterica	6	0	0	0	0	0	3	2	0	0	0	0	0	0	0
Salmonella enterica subsp. enterica serovar Kentucky str. CVM29188	D	Enterobacteria	Lineage: Bacteria; Proteobacteria; Gammaproteobacteria; Enterobacteriales; Enterobacteriaceae; Salmonella; Salmonella enterica; Salmonella enterica subsp. enterica	4	0	0	0	0	0	1	2	0	0	0	0	0	0	0
Salmonella enterica subsp. enterica serovar Newport str. SL254	C	Enterobacteria	Lineage: Bacteria; Proteobacteria; Gammaproteobacteria; Enterobacteriales; Enterobacteriaceae; Salmonella; Salmonella enterica; Salmonella enterica subsp. enterica	7	0	0	0	0	0	2	4	0	0	0	0	0	0	0
Salmonella enterica subsp. enterica serovar Newport str. SL317	D	Enterobacteria	Lineage: Bacteria; Proteobacteria; Gammaproteobacteria; Enterobacteriales; Enterobacteriaceae; Salmonella; Salmonella enterica; Salmonella enterica subsp. enterica	3	0	0	0	0	0	1	1	0	0	0	0	0	0	0
Salmonella enterica subsp. enterica serovar Paratyphi A str. ATCC 9150	C	Enterobacteria	Lineage: Bacteria; Proteobacteria; Gammaproteobacteria; Enterobacteriales; Enterobacteriaceae; Salmonella; Salmonella enterica; Salmonella enterica subsp. enterica	6	0	0	0	0	0	1	4	0	0	0	0	0	0	0
Salmonella enterica subsp. enterica serovar Paratyphi B str. SPB7	C	Enterobacteria	Lineage: Bacteria; Proteobacteria; Gammaproteobacteria; Enterobacteriales; Enterobacteriaceae; Salmonella; Salmonella enterica; Salmonella enterica subsp. enterica	8	0	0	0	0	0	3	4	0	0	0	0	0	0	0
Salmonella enterica subsp. enterica serovar Paratyphi C strain RKS4594	C	Enterobacteria	Lineage: Bacteria; Proteobacteria; Gammaproteobacteria; Enterobacteriales; Enterobacteriaceae; Salmonella; Salmonella enterica; Salmonella enterica subsp. enterica	5	0	0	0	0	0	2	2	0	0	0	0	0	0	0
Salmonella enterica subsp. enterica serovar Saintpaul str. SARA23	D	Enterobacteria	Lineage: Bacteria; Proteobacteria; Gammaproteobacteria; Enterobacteriales; Enterobacteriaceae; Salmonella; Salmonella enterica; Salmonella enterica subsp. enterica	3	0	0	0	0	0	1	1	0	0	0	0	0	0	0
Salmonella enterica subsp. enterica serovar Saintpaul str. SARA29	D	Enterobacteria	Lineage: Bacteria; Proteobacteria; Gammaproteobacteria; Enterobacteriales; Enterobacteriaceae; Salmonella; Salmonella enterica; Salmonella enterica subsp. enterica	7	0	0	0	0	0	3	3	0	0	0	0	0	0	0
Salmonella enterica subsp. enterica serovar Schwarzengrund str. CVM19633	C	Enterobacteria	Lineage: Bacteria; Proteobacteria; Gammaproteobacteria; Enterobacteriales; Enterobacteriaceae; Salmonella; Salmonella enterica; Salmonella enterica subsp. enterica	2	0	0	0	0	0	0	2	0	0	0	0	0	0	0
Salmonella enterica subsp. enterica serovar Schwarzengrund str. SL480	D	Enterobacteria	Lineage: Bacteria; Proteobacteria; Gammaproteobacteria; Enterobacteriales; Enterobacteriaceae; Salmonella; Salmonella enterica; Salmonella enterica subsp. enterica	6	0	0	0	0	0	3	2	0	0	0	0	0	0	0
Salmonella enterica subsp. enterica serovar Tennessee str. CDC07-0191	D	Enterobacteria	Lineage: Bacteria; Proteobacteria; Gammaproteobacteria; Enterobacteriales; Enterobacteriaceae; Salmonella; Salmonella enterica; Salmonella enterica subsp. enterica	3	0	0	0	0	0	1	1	0	0	0	0	0	0	0
Salmonella enterica subsp. enterica serovar Typhi str. AG3	D	Enterobacteria	Lineage: Bacteria; Proteobacteria; Gammaproteobacteria; Enterobacteriales; Enterobacteriaceae; Salmonella; Salmonella enterica; Salmonella enterica subsp. enterica	1	0	0	0	0	0	0	1	0	0	0	0	0	0	0
Salmonella enterica subsp. enterica serovar Typhi str. CT18	C	Enterobacteria	Lineage: Bacteria; Proteobacteria; Gammaproteobacteria; Enterobacteriales; Enterobacteriaceae; Salmonella; Salmonella enterica; Salmonella enterica subsp. enterica	5	0	0	0	0	0	1	3	0	0	0	0	0	0	0
Salmonella enterica subsp. enterica serovar Typhi str. E00-7866	D	Enterobacteria	Lineage: Bacteria; Proteobacteria; Gammaproteobacteria; Enterobacteriales; Enterobacteriaceae; Salmonella; Salmonella enterica; Salmonella enterica subsp. enterica	2	0	0	0	0	0	0	2	0	0	0	0	0	0	0
Salmonella enterica subsp. enterica serovar Typhi str. E02-1180	D	Enterobacteria	Lineage: Bacteria; Proteobacteria; Gammaproteobacteria; Enterobacteriales; Enterobacteriaceae; Salmonella; Salmonella enterica; Salmonella enterica subsp. enterica	1	0	0	0	0	0	0	1	0	0	0	0	0	0	0
Salmonella enterica subsp. enterica serovar Typhi str. J185	D	Enterobacteria	Lineage: Bacteria; Proteobacteria; Gammaproteobacteria; Enterobacteriales; Enterobacteriaceae; Salmonella; Salmonella enterica; Salmonella enterica subsp. enterica	2	0	0	0	0	0	0	2	0	0	0	0	0	0	0
Salmonella enterica subsp. enterica serovar Typhi str. M223	D	Enterobacteria	Lineage: Bacteria; Proteobacteria; Gammaproteobacteria; Enterobacteriales; Enterobacteriaceae; Salmonella; Salmonella enterica; Salmonella enterica subsp. enterica	1	0	0	0	0	0	0	1	0	0	0	0	0	0	0
Salmonella enterica subsp. enterica serovar Typhi str. Ty2	C	Enterobacteria	Lineage: Bacteria; Proteobacteria; Gammaproteobacteria; Enterobacteriales; Enterobacteriaceae; Salmonella; Salmonella enterica; Salmonella enterica subsp. enterica	1	0	0	0	0	0	0	1	0	0	0	0	0	0	0
Salmonella enterica subsp. enterica serovar Typhimurium str. LT2	C	Enterobacteria	Lineage: Bacteria; Proteobacteria; Gammaproteobacteria; Enterobacteriales; Enterobacteriaceae; Salmonella; Salmonella enterica; Salmonella enterica subsp. enterica	9	0	0	0	0	0	3	5	0	0	0	0	0	0	0
Salmonella enterica subsp. enterica serovar Virchow str. SL491	D	Enterobacteria	Lineage: Bacteria; Proteobacteria; Gammaproteobacteria; Enterobacteriales; Enterobacteriaceae; Salmonella; Salmonella enterica; Salmonella enterica subsp. enterica	3	0	0	0	0	0	2	0	0	0	0	0	0	0	0
Salmonella enterica subsp. enterica serovar Weltevreden str. 2007-60-3289-1	D	Enterobacteria	Lineage: Bacteria; Proteobacteria; Gammaproteobacteria; Enterobacteriales; Enterobacteriaceae; Salmonella; Salmonella enterica; Salmonella enterica subsp. enterica	4	0	0	0	0	0	1	2	0	0	0	0	0	0	0
Salmonella enterica subsp. enterica serovar Weltevreden str. HI_N05-537	D	Enterobacteria	Lineage: Bacteria; Proteobacteria; Gammaproteobacteria; Enterobacteriales; Enterobacteriaceae; Salmonella; Salmonella enterica; Salmonella enterica subsp. enterica	5	0	0	0	0	0	2	2	0	0	0	0	0	0	0
Sebaldella termitidis ATCC 33386	C	Fusobacteria	Lineage: Bacteria; Fusobacteria; Fusobacteria (class); Fusobacteriales; Fusobacteriaceae; Sebaldella; Sebaldella termitidis	1	0	0	0	0	0	0	0	1	0	0	0	0	0	0
Selenomonas artemidis F0399	D	Firmicutes	Lineage: Bacteria; Firmicutes; Negativicutes; Selenomonadales; Veillonellaceae; Selenomonas; Selenomonas artemidis	12	0	0	0	0	0	0	4	0	0	0	0	0	1	0
Selenomonas flueggei ATCC 43531	D	Firmicutes	Lineage: Bacteria; Firmicutes; Negativicutes; Selenomonadales; Veillonellaceae; Selenomonas; Selenomonas flueggei	3	0	0	0	0	0	0	1	0	0	0	0	0	0	0
Selenomonas noxia ATCC 43541	D	Firmicutes	Lineage: Bacteria; Firmicutes; Negativicutes; Selenomonadales; Veillonellaceae; Selenomonas; Selenomonas noxia	7	0	0	0	0	0	0	5	0	0	0	0	0	0	0
Selenomonas sp. oral taxon 137 str. F0430	D	Firmicutes	Lineage: Bacteria; Firmicutes; Negativicutes; Selenomonadales; Veillonellaceae; Selenomonas; Selenomonas sp. oral taxon 137	14	0	0	0	0	0	1	4	0	0	0	0	0	1	0
Selenomonas sp. oral taxon 149 str. 67H29BP	D	Firmicutes	Lineage: Bacteria; Firmicutes; Negativicutes; Selenomonadales; Veillonellaceae; Selenomonas; Selenomonas sp. oral taxon 149	5	0	0	0	0	0	0	2	0	0	0	0	0	0	0
Selenomonas sputigena ATCC 35185	D	Firmicutes	Lineage: Bacteria; Firmicutes; Negativicutes; Selenomonadales; Veillonellaceae; Selenomonas; Selenomonas sputigena	11	0	0	0	0	0	0	8	0	0	0	0	0	0	0
Serratia odorifera 4Rx13	D	Enterobacteria	Lineage: Bacteria; Proteobacteria; Gammaproteobacteria; Enterobacteriales; Enterobacteriaceae; Serratia; Serratia odorifera	13	0	0	0	0	0	6	3	0	0	1	2	0	0	0
Serratia odorifera DSM 4582	D	Enterobacteria	Lineage: Bacteria; Proteobacteria; Gammaproteobacteria; Enterobacteriales; Enterobacteriaceae; Serratia; Serratia odorifera	10	0	0	0	0	0	5	3	0	0	0	1	0	0	0
Serratia proteamaculans 568	C	Enterobacteria	Lineage: Bacteria; Proteobacteria; Gammaproteobacteria; Enterobacteriales; Enterobacteriaceae; Serratia; Serratia proteamaculans	16	0	0	0	0	0	7	4	0	0	1	2	0	1	0
Shewanella amazonensis SB2B	C	Gammaproteobacteria-Alteromonadales	Lineage: Bacteria; Proteobacteria; Gammaproteobacteria; Alteromonadales; Shewanellaceae; Shewanella; Shewanella amazonensis	22	7	0	7	0	1	5	1	1	0	0	0	0	0	0
Shewanella baltica OS155	C	Gammaproteobacteria-Alteromonadales	Lineage: Bacteria; Proteobacteria; Gammaproteobacteria; Alteromonadales; Shewanellaceae; Shewanella; Shewanella baltica	29	3	0	8	0	0	9	4	1	0	0	2	1	0	0
Shewanella baltica OS183	D	Gammaproteobacteria-Alteromonadales	Lineage: Bacteria; Proteobacteria; Gammaproteobacteria; Alteromonadales; Shewanellaceae; Shewanella; Shewanella baltica	30	4	0	8	0	0	9	4	1	0	0	2	1	0	0
Shewanella baltica OS185	C	Gammaproteobacteria-Alteromonadales	Lineage: Bacteria; Proteobacteria; Gammaproteobacteria; Alteromonadales; Shewanellaceae; Shewanella; Shewanella baltica	33	5	0	10	0	0	9	4	1	0	0	2	1	0	0
Shewanella baltica OS195	C	Gammaproteobacteria-Alteromonadales	Lineage: Bacteria; Proteobacteria; Gammaproteobacteria; Alteromonadales; Shewanellaceae; Shewanella; Shewanella baltica	32	5	0	6	0	0	12	4	1	0	0	2	1	0	0
Shewanella baltica OS223	C	Gammaproteobacteria-Alteromonadales	Lineage: Bacteria; Proteobacteria; Gammaproteobacteria; Alteromonadales; Shewanellaceae; Shewanella; Shewanella baltica	32	7	0	6	0	0	10	4	1	0	0	2	1	0	0
Shewanella benthica KT99	D	Gammaproteobacteria-Alteromonadales	Lineage: Bacteria; Proteobacteria; Gammaproteobacteria; Alteromonadales; Shewanellaceae; Shewanella; Shewanella benthica	13	0	0	6	0	0	2	2	1	0	0	1	0	0	0
Shewanella denitrificans OS217	C	Gammaproteobacteria-Alteromonadales	Lineage: Bacteria; Proteobacteria; Gammaproteobacteria; Alteromonadales; Shewanellaceae; Shewanella; Shewanella denitrificans	21	4	0	4	0	1	4	0	1	0	0	3	0	1	0
Shewanella frigidimarina NCIMB 400	C	Gammaproteobacteria-Alteromonadales	Lineage: Bacteria; Proteobacteria; Gammaproteobacteria; Alteromonadales; Shewanellaceae; Shewanella; Shewanella frigidimarina	24	4	0	6	0	1	9	0	1	0	0	0	0	0	0
Shewanella halifaxensis HAW-EB4	C	Gammaproteobacteria-Alteromonadales	Lineage: Bacteria; Proteobacteria; Gammaproteobacteria; Alteromonadales; Shewanellaceae; Shewanella; Shewanella halifaxensis	17	1	0	6	0	1	2	3	0	0	0	2	0	1	0
Shewanella livingstonensis	C	Gammaproteobacteria-Alteromonadales	Lineage: Bacteria; Proteobacteria; Gammaproteobacteria; Alteromonadales; Shewanellaceae; Shewanella	1	0	0	0	0	0	0	0	1	0	0	0	0	0	0
Shewanella loihica PV-4	C	Gammaproteobacteria-Alteromonadales	Lineage: Bacteria; Proteobacteria; Gammaproteobacteria; Alteromonadales; Shewanellaceae; Shewanella; Shewanella loihica	20	3	0	8	0	0	5	1	1	0	0	0	0	0	0
Shewanella oneidensis MR-1	C	Gammaproteobacteria-Alteromonadales	Lineage: Bacteria; Proteobacteria; Gammaproteobacteria; Alteromonadales; Shewanellaceae; Shewanella; Shewanella oneidensis	23	2	0	5	0	0	6	1	1	0	0	3	0	1	1
Shewanella pealeana ATCC 700345	C	Gammaproteobacteria-Alteromonadales	Lineage: Bacteria; Proteobacteria; Gammaproteobacteria; Alteromonadales; Shewanellaceae; Shewanella; Shewanella pealeana	22	2	0	8	0	1	4	3	0	0	0	2	0	1	0
Shewanella piezotolerans WP3	C	Gammaproteobacteria-Alteromonadales	Lineage: Bacteria; Proteobacteria; Gammaproteobacteria; Alteromonadales; Shewanellaceae; Shewanella; Shewanella piezotolerans	32	5	0	11	0	1	8	2	0	0	0	3	0	0	0
Shewanella putrefaciens CN-32	C	Gammaproteobacteria-Alteromonadales	Lineage: Bacteria; Proteobacteria; Gammaproteobacteria; Alteromonadales; Shewanellaceae; Shewanella; Shewanella putrefaciens	22	1	0	3	0	0	10	2	1	0	0	1	0	0	1
Shewanella sediminis HAW-EB3	C	Gammaproteobacteria-Alteromonadales	Lineage: Bacteria; Proteobacteria; Gammaproteobacteria; Alteromonadales; Shewanellaceae; Shewanella; Shewanella sediminis	20	1	0	6	0	1	5	2	1	0	0	1	0	1	0
Shewanella sp. ANA-3	C	Gammaproteobacteria-Alteromonadales	Lineage: Bacteria; Proteobacteria; Gammaproteobacteria; Alteromonadales; Shewanellaceae; Shewanella	32	5	0	7	0	0	10	3	1	0	0	2	1	0	1
Shewanella sp. MR-4	C	Gammaproteobacteria-Alteromonadales	Lineage: Bacteria; Proteobacteria; Gammaproteobacteria; Alteromonadales; Shewanellaceae; Shewanella	33	5	0	9	0	1	11	2	1	0	0	0	0	1	0
Shewanella sp. MR-7	C	Gammaproteobacteria-Alteromonadales	Lineage: Bacteria; Proteobacteria; Gammaproteobacteria; Alteromonadales; Shewanellaceae; Shewanella	31	5	0	7	0	1	10	2	1	0	0	0	1	1	0
Shewanella sp. W3-18-1	C	Gammaproteobacteria-Alteromonadales	Lineage: Bacteria; Proteobacteria; Gammaproteobacteria; Alteromonadales; Shewanellaceae; Shewanella	26	2	0	4	0	0	11	3	1	0	0	1	0	0	1
Shewanella violacea DSS12	C	Gammaproteobacteria-Alteromonadales	Lineage: Bacteria; Proteobacteria; Gammaproteobacteria; Alteromonadales; Shewanellaceae; Shewanella; Shewanella violacea	28	2	0	10	0	1	9	0	1	0	0	2	1	0	0
Shewanella woodyi ATCC 51908	C	Gammaproteobacteria-Alteromonadales	Lineage: Bacteria; Proteobacteria; Gammaproteobacteria; Alteromonadales; Shewanellaceae; Shewanella; Shewanella woodyi	38	9	0	13	0	1	9	2	0	0	0	2	0	1	0
Shigella boydii CDC 3083-94	C	Enterobacteria	Lineage: Bacteria; Proteobacteria; Gammaproteobacteria; Enterobacteriales; Enterobacteriaceae; Shigella; Shigella boydii	5	0	0	0	0	0	2	2	0	0	0	0	0	0	0
Shigella boydii Sb227	C	Enterobacteria	Lineage: Bacteria; Proteobacteria; Gammaproteobacteria; Enterobacteriales; Enterobacteriaceae; Shigella; Shigella boydii	6	0	0	0	0	0	3	1	0	0	0	1	0	0	0
Shigella dysenteriae 1012	D	Enterobacteria	Lineage: Bacteria; Proteobacteria; Gammaproteobacteria; Enterobacteriales; Enterobacteriaceae; Shigella; Shigella dysenteriae	4	0	0	0	0	1	2	0	0	0	0	0	0	0	0
Shigella dysenteriae 1617	D	Enterobacteria	Lineage: Bacteria; Proteobacteria; Gammaproteobacteria; Enterobacteriales; Enterobacteriaceae; Shigella; Shigella dysenteriae	6	0	0	0	0	0	1	5	0	0	0	0	0	0	0
Shigella dysenteriae Sd197	C	Enterobacteria	Lineage: Bacteria; Proteobacteria; Gammaproteobacteria; Enterobacteriales; Enterobacteriaceae; Shigella; Shigella dysenteriae	10	0	0	0	0	1	2	4	0	0	0	1	0	0	0
Shigella flexneri 2a str. 2457T	C	Enterobacteria	Lineage: Bacteria; Proteobacteria; Gammaproteobacteria; Enterobacteriales; Enterobacteriaceae; Shigella; Shigella flexneri	3	0	0	0	0	0	2	1	0	0	0	0	0	0	0
Shigella flexneri 2a str. 301	C	Enterobacteria	Lineage: Bacteria; Proteobacteria; Gammaproteobacteria; Enterobacteriales; Enterobacteriaceae; Shigella; Shigella flexneri	2	0	0	0	0	0	1	1	0	0	0	0	0	0	0
Shigella flexneri 5 str. 8401	C	Enterobacteria	Lineage: Bacteria; Proteobacteria; Gammaproteobacteria; Enterobacteriales; Enterobacteriaceae; Shigella; Shigella flexneri	7	0	0	0	0	0	3	4	0	0	0	0	0	0	0
Shigella sonnei Ss046	C	Enterobacteria	Lineage: Bacteria; Proteobacteria; Gammaproteobacteria; Enterobacteriales; Enterobacteriaceae; Shigella; Shigella sonnei	8	0	0	0	0	1	3	2	0	0	0	1	0	0	0
Sideroxydans lithotrophicus ES-1	C	Betaproteobacteria	Lineage: Bacteria; Proteobacteria; Betaproteobacteria; Gallionellales; Gallionellaceae; Sideroxydans; Sideroxydans lithotrophicus	4	0	0	0	0	0	0	0	1	0	0	0	0	1	0
Silicibacter lacuscaerulensis ITI-1157	D	Alphaproteobacteria-Roseobacter clade	Lineage: Bacteria; Proteobacteria; Alphaproteobacteria; Rhodobacterales; Rhodobacteraceae; Ruegeria; Ruegeria lacuscaerulensis	1	0	0	0	0	0	1	0	0	0	0	0	0	0	0
Silicibacter sp. TrichCH4B	D	Alphaproteobacteria-Roseobacter clade	Lineage: Bacteria; Proteobacteria; Alphaproteobacteria; Rhodobacterales; Rhodobacteraceae; Ruegeria	5	0	0	0	0	0	3	0	0	0	0	2	0	0	0
Simonsiella muelleri ATCC 29453	D	Betaproteobacteria	Lineage: Bacteria; Proteobacteria; Betaproteobacteria; Neisseriales; Neisseriaceae; Simonsiella; Simonsiella muelleri	3	0	0	0	0	0	0	0	0	0	0	2	1	0	0
Sinorhizobium medicae WSM419	C	Alphaproteobacteria	Lineage: Bacteria; Proteobacteria; Alphaproteobacteria; Rhizobiales; Rhizobiaceae; Sinorhizobium; Sinorhizobium medicae	4	0	0	0	0	0	3	0	0	0	0	1	0	0	0
Sinorhizobium meliloti 1021	C	Alphaproteobacteria	Lineage: Bacteria; Proteobacteria; Alphaproteobacteria; Rhizobiales; Rhizobiaceae; Sinorhizobium; Sinorhizobium meliloti	8	0	0	0	0	1	5	0	0	0	0	2	0	0	0
Sinorhizobium meliloti AK83	C	Alphaproteobacteria	Lineage: Bacteria; Proteobacteria; Alphaproteobacteria; Rhizobiales; Rhizobiaceae; Sinorhizobium; Sinorhizobium meliloti	4	0	0	0	0	1	2	0	0	0	0	1	0	0	0
Sorangium cellulosum 'So ce 56'	C	Deltaproteobacteria	Lineage: Bacteria; Proteobacteria; delta/epsilon subdivisions; Deltaproteobacteria; Myxococcales; Sorangiineae; Polyangiaceae; Sorangium; Sorangium cellulosum	7	0	0	0	0	0	0	1	0	0	0	0	0	0	1
Sphingobacterium spiritivorum ATCC 33300	D	CFB Group Bacteria	Lineage: Bacteria; Bacteroidetes/Chlorobi group; Bacteroidetes; Sphingobacteria; Sphingobacteriales; Sphingobacteriaceae; Sphingobacterium; Sphingobacterium spiritivorum	57	3	39	0	0	0	4	3	0	1	0	0	3	0	0
Sphingobacterium spiritivorum ATCC 33861	D	CFB Group Bacteria	Lineage: Bacteria; Bacteroidetes/Chlorobi group; Bacteroidetes; Sphingobacteria; Sphingobacteriales; Sphingobacteriaceae; Sphingobacterium; Sphingobacterium spiritivorum	60	3	43	0	0	0	4	3	0	1	0	0	2	0	0
Sphingobium chlorophenolicum L-1	C	Alphaproteobacteria-Sphingomonadales	Lineage: Bacteria; Proteobacteria; Alphaproteobacteria; Sphingomonadales; Sphingomonadaceae; Sphingobium; Sphingobium chlorophenolicum	74	1	0	12	0	0	55	1	0	0	0	1	1	0	0
Sphingobium japonicum UT26S	C	Alphaproteobacteria-Sphingomonadales	Lineage: Bacteria; Proteobacteria; Alphaproteobacteria; Sphingomonadales; Sphingomonadaceae; Sphingobium; Sphingobium japonicum	52	3	0	12	0	0	31	1	0	0	0	0	3	0	0
Sphingomonas sp. SKA58	D	Alphaproteobacteria-Sphingomonadales	Lineage: Bacteria; Proteobacteria; Alphaproteobacteria; Sphingomonadales; Sphingomonadaceae; Sphingomonas	41	7	0	10	1	0	15	1	0	0	2	0	4	0	0
Sphingomonas wittichii RW1	C	Alphaproteobacteria-Sphingomonadales	Lineage: Bacteria; Proteobacteria; Alphaproteobacteria; Sphingomonadales; Sphingomonadaceae; Sphingomonas; Sphingomonas wittichii	134	2	0	9	0	0	117	1	0	0	0	0	1	0	0
Sphingopyxis alaskensis RB2256	C	Alphaproteobacteria-Sphingomonadales	Lineage: Bacteria; Proteobacteria; Alphaproteobacteria; Sphingomonadales; Sphingomonadaceae; Sphingopyxis; Sphingopyxis alaskensis	32	5	0	8	1	0	15	1	0	0	0	0	1	0	0
Spirochaeta smaragdinae DSM 11293	C	Spirochetes	Lineage: Bacteria; Spirochaetes; Spirochaetes (class); Spirochaetales; Spirochaetaceae; Spirochaeta; Spirochaeta smaragdinae	4	0	0	0	0	0	0	1	1	0	0	0	0	0	0
Spirochaeta sp. Buddy	C	Spirochetes	Lineage: Bacteria; Spirochaetes; Spirochaetes (class); Spirochaetales; Spirochaetaceae; Spirochaeta	1	0	0	0	0	0	0	0	0	0	0	0	0	0	0
Spirosoma linguale DSM 74	C	CFB Group Bacteria	Lineage: Bacteria; Bacteroidetes/Chlorobi group; Bacteroidetes; Cytophagia; Cytophagales; Cytophagaceae; Spirosoma; Spirosoma linguale	53	3	37	2	0	0	1	1	0	1	0	0	2	0	1
Starkeya novella DSM 506	C	Alphaproteobacteria	Lineage: Bacteria; Proteobacteria; Alphaproteobacteria; Rhizobiales; Xanthobacteraceae; Starkeya; Starkeya novella	2	0	0	0	0	0	2	0	0	0	0	0	0	0	0
Stenotrophomonas maltophilia K279a	C	Gammaproteobacteria	Lineage: Bacteria; Proteobacteria; Gammaproteobacteria; Xanthomonadales; Xanthomonadaceae; Stenotrophomonas; Stenotrophomonas maltophilia	53	5	0	20	0	1	11	4	0	0	0	2	2	1	0
Stenotrophomonas maltophilia R551-3	C	Gammaproteobacteria	Lineage: Bacteria; Proteobacteria; Gammaproteobacteria; Xanthomonadales; Xanthomonadaceae; Stenotrophomonas; Stenotrophomonas maltophilia	64	5	0	22	1	1	19	4	0	0	1	2	2	1	0
Stenotrophomonas sp. SKA14	D	Gammaproteobacteria	Lineage: Bacteria; Proteobacteria; Gammaproteobacteria; Xanthomonadales; Xanthomonadaceae; Stenotrophomonas	62	7	0	19	0	1	18	6	0	0	1	2	2	1	0
Stigmatella aurantiaca DW4/3-1	D	Deltaproteobacteria	Lineage: Bacteria; Proteobacteria; delta/epsilon subdivisions; Deltaproteobacteria; Myxococcales; Cystobacterineae; Cystobacteraceae; Stigmatella; Stigmatella aurantiaca	14	1	1	2	0	0	1	1	0	0	0	0	0	0	0
Succinatimonas hippei YIT 12066	D	Gammaproteobacteria	Lineage: Bacteria; Proteobacteria; Gammaproteobacteria; Aeromonadales; Succinivibrionaceae; Succinatimonas; Succinatimonas hippei	2	0	0	0	0	0	0	0	0	0	0	0	0	0	0
Sulfitobacter sp. EE-36	D	Alphaproteobacteria-Roseobacter clade	Lineage: Bacteria; Proteobacteria; Alphaproteobacteria; Rhodobacterales; Rhodobacteraceae; Sulfitobacter	4	0	0	0	0	0	3	0	0	0	0	1	0	0	0
Sulfitobacter sp. NAS-14.1	D	Alphaproteobacteria-Roseobacter clade	Lineage: Bacteria; Proteobacteria; Alphaproteobacteria; Rhodobacterales; Rhodobacteraceae; Sulfitobacter	4	0	0	0	0	0	3	0	0	0	0	1	0	0	0
Sulfuricurvum kujiense DSM 16994	C	Epsilonproteobacteria	Lineage: Bacteria; Proteobacteria; delta/epsilon subdivisions; Epsilonproteobacteria; Campylobacterales; Helicobacteraceae; Sulfuricurvum; Sulfuricurvum kujiense	7	0	0	0	0	0	1	2	0	0	0	0	0	0	0
Sulfurihydrogenibium azorense Az-Fu1	C	Aquificales	Lineage: Bacteria; Aquificae; Aquificae (class); Aquificales; Hydrogenothermaceae; Sulfurihydrogenibium; Sulfurihydrogenibium azorense	1	0	0	0	0	0	0	1	0	0	0	0	0	0	0
Sulfurihydrogenibium sp. YO3AOP1	C	Aquificales	Lineage: Bacteria; Aquificae; Aquificae (class); Aquificales; Hydrogenothermaceae; Sulfurihydrogenibium	1	0	0	0	0	0	0	0	0	0	0	0	0	0	0
Sulfurimonas autotrophica DSM 16294	C	Epsilonproteobacteria	Lineage: Bacteria; Proteobacteria; delta/epsilon subdivisions; Epsilonproteobacteria; Campylobacterales; Helicobacteraceae; Sulfurimonas; Sulfurimonas autotrophica	1	0	0	0	0	0	0	0	0	0	0	0	0	0	0
Sulfurimonas denitrificans DSM 1251	C	Epsilonproteobacteria	Lineage: Bacteria; Proteobacteria; delta/epsilon subdivisions; Epsilonproteobacteria; Campylobacterales; Helicobacteraceae; Sulfurimonas; Sulfurimonas denitrificans	4	0	0	0	0	0	1	2	0	0	0	0	0	0	0
Sulfurospirillum deleyianum DSM 6946	C	Epsilonproteobacteria	Lineage: Bacteria; Proteobacteria; delta/epsilon subdivisions; Epsilonproteobacteria; Campylobacterales; Campylobacteraceae; Sulfurospirillum; Sulfurospirillum deleyianum	5	0	0	0	0	0	1	3	0	0	0	1	0	0	0
Sulfurovum sp. NBC37-1	C	Epsilonproteobacteria	Lineage: Bacteria; Proteobacteria; delta/epsilon subdivisions; Epsilonproteobacteria; Sulfurovum	1	0	0	0	0	0	0	1	0	0	0	0	0	0	0
Sutterella wadsworthensis 3_1_45B	D	Betaproteobacteria	Lineage: Bacteria; Proteobacteria; Betaproteobacteria; Burkholderiales; Sutterellaceae; Sutterella; Sutterella wadsworthensis	8	0	0	0	0	0	1	2	1	0	0	3	0	0	0
Synechococcus sp. JA-2-3B'a(2-13)	C	Cyanobacteria	Lineage: Bacteria; Cyanobacteria; Chroococcales; Synechococcus	2	0	0	0	0	0	0	1	0	0	0	1	0	0	0
Synechococcus sp. JA-3-3Ab	C	Cyanobacteria	Lineage: Bacteria; Cyanobacteria; Chroococcales; Synechococcus	2	0	0	0	0	0	0	1	0	0	0	1	0	0	0
Synechococcus sp. PCC 7002	C	Cyanobacteria	Lineage: Bacteria; Cyanobacteria; Chroococcales; Synechococcus	6	0	0	0	0	0	4	1	0	0	0	1	0	0	0
Synechococcus sp. PCC 7335	D	Cyanobacteria	Lineage: Bacteria; Cyanobacteria; Chroococcales; Synechococcus	4	0	0	0	0	0	4	0	0	0	0	0	0	0	0
Synechocystis sp. PCC 6803	C	Cyanobacteria	Lineage: Bacteria; Cyanobacteria; Chroococcales; Synechocystis	4	0	0	0	0	0	4	0	0	0	0	0	0	0	0
Syntrophobacter fumaroxidans MPOB	C	Deltaproteobacteria	Lineage: Bacteria; Proteobacteria; delta/epsilon subdivisions; Deltaproteobacteria; Syntrophobacterales; Syntrophobacteraceae; Syntrophobacter; Syntrophobacter fumaroxidans	3	0	0	0	0	0	0	1	0	0	0	0	0	0	0
Syntrophus aciditrophicus SB	C	Deltaproteobacteria	Lineage: Bacteria; Proteobacteria; delta/epsilon subdivisions; Deltaproteobacteria; Syntrophobacterales; Syntrophaceae; Syntrophus; Syntrophus aciditrophicus	2	0	0	0	0	0	0	1	1	0	0	0	0	0	0
Taylorella equigenitalis MCE9	C	Betaproteobacteria	Lineage: Bacteria; Proteobacteria; Betaproteobacteria; Burkholderiales; Alcaligenaceae; Taylorella; Taylorella equigenitalis	4	0	0	0	0	0	0	0	0	0	0	4	0	0	0
Teredinibacter turnerae T7901	C	Gammaproteobacteria-Alteromonadales	Lineage: Bacteria; Proteobacteria; Gammaproteobacteria; Alteromonadales; Teredinibacter; Teredinibacter turnerae	23	8	0	2	1	0	7	2	0	0	0	0	1	0	0
Terriglobus saanensis SP1PR4	C	Bacteria	Lineage: Bacteria; Fibrobacteres/Acidobacteria group; Acidobacteria; Acidobacteria (class); Acidobacteriales; Acidobacteriaceae; Terriglobus; Terriglobus saanensis	7	0	0	0	0	0	4	2	0	0	0	0	0	0	0
Thalassiobium sp. R2A62	D	Alphaproteobacteria-Roseobacter clade	Lineage: Bacteria; Proteobacteria; Alphaproteobacteria; Rhodobacterales; Rhodobacteraceae; Thalassobium	1	0	0	0	0	0	0	0	0	0	0	1	0	0	0
Thauera sp. MZ1T	C	Betaproteobacteria	Lineage: Bacteria; Proteobacteria; Betaproteobacteria; Rhodocyclales; Rhodocyclaceae; Thauera	6	0	0	0	0	0	0	1	0	0	0	0	0	0	0
Thermanaerovibrio acidaminovorans DSM 6589	C	Bacteria	Lineage: Bacteria; Synergistetes; Synergistia; Synergistales; Synergistaceae; Thermanaerovibrio; Thermanaerovibrio acidaminovorans	1	0	0	0	0	0	0	0	0	0	0	0	0	0	0
Thermodesulfovibrio yellowstonii DSM 11347	C	Bacteria	Lineage: Bacteria; Nitrospirae; Nitrospira (class); Nitrospirales; Nitrospiraceae; Thermodesulfovibrio; Thermodesulfovibrio yellowstonii	2	0	0	0	0	0	0	0	0	0	0	0	0	0	0
Thermosinus carboxydivorans Nor1	D	Firmicutes	Lineage: Bacteria; Firmicutes; Negativicutes; Selenomonadales; Veillonellaceae; Thermosinus; Thermosinus carboxydivorans	3	0	0	0	0	0	0	1	0	0	0	0	0	0	0
Thermovibrio ammonificans HB-1	C	Aquificales	Lineage: Bacteria; Aquificae; Aquificae (class); Aquificales; Desulfurobacteriaceae; Thermovibrio; Thermovibrio ammonificans	1	0	0	0	0	0	0	1	0	0	0	0	0	0	0
Thioalkalivibrio sp. HL-EbGR7	C	Gammaproteobacteria	Lineage: Bacteria; Proteobacteria; Gammaproteobacteria; Chromatiales; Ectothiorhodospiraceae; Thioalkalivibrio; Thioalkalivibrio sulfidophilus	4	0	0	0	0	1	0	1	0	0	0	0	0	1	0
Thioalkalivibrio sp. K90mix	C	Gammaproteobacteria	Lineage: Bacteria; Proteobacteria; Gammaproteobacteria; Chromatiales; Ectothiorhodospiraceae; Thioalkalivibrio	2	0	0	0	0	0	0	1	0	0	0	0	0	0	0
Thiobacillus denitrificans ATCC 25259	C	Betaproteobacteria	Lineage: Bacteria; Proteobacteria; Betaproteobacteria; Hydrogenophilales; Hydrogenophilaceae; Thiobacillus; Thiobacillus denitrificans	6	0	0	0	0	1	1	1	0	0	0	0	0	0	0
Thiomicrospira crunogena XCL-2	C	Gammaproteobacteria	Lineage: Bacteria; Proteobacteria; Gammaproteobacteria; Thiotrichales; Piscirickettsiaceae; Thiomicrospira; Thiomicrospira crunogena	3	0	0	0	0	0	1	0	0	0	0	0	0	1	0
Thiomonas intermedia K12	C	Betaproteobacteria	Lineage: Bacteria; Proteobacteria; Betaproteobacteria; Burkholderiales; Thiomonas; Thiomonas intermedia	2	0	0	0	0	0	0	2	0	0	0	0	0	0	0
Tolumonas auensis DSM 9187	C	Gammaproteobacteria	Lineage: Bacteria; Proteobacteria; Gammaproteobacteria; Aeromonadales; Aeromonadaceae; Tolumonas; Tolumonas auensis	1	0	0	0	0	0	0	1	0	0	0	0	0	0	0
Treponema phagedenis F0421	D	Spirochetes	Lineage: Bacteria; Spirochaetes; Spirochaetes (class); Spirochaetales; Spirochaetaceae; Treponema; Treponema phagedenis	1	0	0	0	0	0	0	0	0	0	0	0	0	0	0
Treponema vincentii ATCC 35580	D	Spirochetes	Lineage: Bacteria; Spirochaetes; Spirochaetes (class); Spirochaetales; Spirochaetaceae; Treponema; Treponema vincentii	1	0	0	0	0	0	0	0	0	0	0	0	0	0	0
unidentified eubacterium SCB49	D	CFB Group Bacteria	Lineage: Bacteria; Bacteroidetes/Chlorobi group; Bacteroidetes	12	1	1	0	0	0	1	1	0	2	0	0	2	0	0
Variovorax paradoxus EPS	C	Betaproteobacteria	Lineage: Bacteria; Proteobacteria; Betaproteobacteria; Burkholderiales; Comamonadaceae; Variovorax; Variovorax paradoxus	20	0	0	0	0	1	14	1	0	0	0	1	1	0	1
Variovorax paradoxus S110	C	Betaproteobacteria	Lineage: Bacteria; Proteobacteria; Betaproteobacteria; Burkholderiales; Comamonadaceae; Variovorax; Variovorax paradoxus	17	0	0	0	0	1	12	1	0	0	0	0	1	0	0
Veillonella atypica ACS-049-V-Sch6	D	Firmicutes	Lineage: Bacteria; Firmicutes; Negativicutes; Selenomonadales; Veillonellaceae; Veillonella; Veillonella atypica	3	0	0	0	0	0	0	1	0	0	0	0	0	0	0
Veillonella atypica ACS-134-V-Col7a	D	Firmicutes	Lineage: Bacteria; Firmicutes; Negativicutes; Selenomonadales; Veillonellaceae; Veillonella; Veillonella atypica	7	0	0	0	0	0	0	3	0	0	0	0	0	0	0
Veillonella dispar ATCC 17748	D	Firmicutes	Lineage: Bacteria; Firmicutes; Negativicutes; Selenomonadales; Veillonellaceae; Veillonella; Veillonella dispar	1	0	0	0	0	0	0	1	0	0	0	0	0	0	0
Veillonella parvula ATCC 17745	D	Firmicutes	Lineage: Bacteria; Firmicutes; Negativicutes; Selenomonadales; Veillonellaceae; Veillonella; Veillonella parvula	8	0	0	0	0	0	0	4	0	0	0	0	0	0	0
Veillonella parvula DSM 2008	C	Firmicutes	Lineage: Bacteria; Firmicutes; Negativicutes; Selenomonadales; Veillonellaceae; Veillonella; Veillonella parvula	8	0	0	0	0	0	0	4	0	0	0	0	0	0	0
Veillonella sp. 3_1_44	D	Firmicutes	Lineage: Bacteria; Firmicutes; Negativicutes; Selenomonadales; Veillonellaceae; Veillonella	7	0	0	0	0	0	0	4	0	0	0	0	0	0	0
Veillonella sp. 6_1_27	D	Firmicutes	Lineage: Bacteria; Firmicutes; Negativicutes; Selenomonadales; Veillonellaceae; Veillonella	7	0	0	0	0	0	0	4	0	0	0	0	0	0	0
Veillonella sp. oral taxon 158 str. F0412	D	Firmicutes	Lineage: Bacteria; Firmicutes; Negativicutes; Selenomonadales; Veillonellaceae; Veillonella; Veillonella sp. oral taxon 158	5	0	0	0	0	0	0	3	0	0	0	0	0	0	0
Verminephrobacter eiseniae EF01-2	C	Betaproteobacteria	Lineage: Bacteria; Proteobacteria; Betaproteobacteria; Burkholderiales; Comamonadaceae; Verminephrobacter; Verminephrobacter eiseniae	6	0	0	0	0	0	4	1	0	0	0	1	0	0	0
Verrucomicrobiae bacterium DG1235	D	Verrucomicrobia	Lineage: Bacteria; Chlamydiae/Verrucomicrobia group; Verrucomicrobia; Verrucomicrobiae; Verrucomicrobiales	17	4	0	2	0	0	1	2	0	1	0	2	1	1	0
Verrucomicrobium spinosum DSM 4136	D	Verrucomicrobia	Lineage: Bacteria; Chlamydiae/Verrucomicrobia group; Verrucomicrobia; Verrucomicrobiae; Verrucomicrobiales; Verrucomicrobiaceae; Verrucomicrobium; Verrucomicrobium spinosum	14	0	0	0	0	0	8	0	0	0	0	0	0	0	1
Vibrio alginolyticus 12G01	D	Gammaproteobacteria	Lineage: Bacteria; Proteobacteria; Gammaproteobacteria; Vibrionales; Vibrionaceae; Vibrio; Vibrio harveyi group; Vibrio alginolyticus	15	0	0	1	0	1	7	3	0	0	0	3	0	0	0
Vibrio alginolyticus 40B	D	Gammaproteobacteria	Lineage: Bacteria; Proteobacteria; Gammaproteobacteria; Vibrionales; Vibrionaceae; Vibrio; Vibrio harveyi group; Vibrio alginolyticus	10	0	0	1	0	1	4	2	0	0	0	2	0	0	0
Vibrio brasiliensis LMG 20546	D	Gammaproteobacteria	Lineage: Bacteria; Proteobacteria; Gammaproteobacteria; Vibrionales; Vibrionaceae; Vibrio; Vibrio brasiliensis	4	0	0	0	0	0	2	1	0	0	0	1	0	0	0
Vibrio caribbenthicus ATCC BAA-2122	D	Gammaproteobacteria	Lineage: Bacteria; Proteobacteria; Gammaproteobacteria; Vibrionales; Vibrionaceae; Vibrio; Vibrio caribbenthicus	9	0	0	0	0	1	4	1	0	0	0	2	0	1	0
Vibrio cholerae 12129(1)	D	Gammaproteobacteria	Lineage: Bacteria; Proteobacteria; Gammaproteobacteria; Vibrionales; Vibrionaceae; Vibrio; Vibrio cholerae	7	0	0	0	0	0	3	2	0	0	0	2	0	0	0
Vibrio cholerae 1587	D	Gammaproteobacteria	Lineage: Bacteria; Proteobacteria; Gammaproteobacteria; Vibrionales; Vibrionaceae; Vibrio; Vibrio cholerae	7	0	0	0	0	0	2	2	0	0	0	3	0	0	0
Vibrio cholerae 2740-80	D	Gammaproteobacteria	Lineage: Bacteria; Proteobacteria; Gammaproteobacteria; Vibrionales; Vibrionaceae; Vibrio; Vibrio cholerae	5	0	0	0	0	0	2	2	0	0	0	1	0	0	0
Vibrio cholerae 623-39	D	Gammaproteobacteria	Lineage: Bacteria; Proteobacteria; Gammaproteobacteria; Vibrionales; Vibrionaceae; Vibrio; Vibrio cholerae	6	0	0	0	0	0	1	2	0	0	0	3	0	0	0
Vibrio cholerae AM-19226	D	Gammaproteobacteria	Lineage: Bacteria; Proteobacteria; Gammaproteobacteria; Vibrionales; Vibrionaceae; Vibrio; Vibrio cholerae	7	0	0	0	0	0	3	1	0	0	0	3	0	0	0
Vibrio cholerae bv. albensis VL426	D	Gammaproteobacteria	Lineage: Bacteria; Proteobacteria; Gammaproteobacteria; Vibrionales; Vibrionaceae; Vibrio; Vibrio cholerae	6	0	0	0	0	0	2	2	0	0	0	2	0	0	0
Vibrio cholerae BX 330286	D	Gammaproteobacteria	Lineage: Bacteria; Proteobacteria; Gammaproteobacteria; Vibrionales; Vibrionaceae; Vibrio; Vibrio cholerae	1	0	0	0	0	0	1	0	0	0	0	0	0	0	0
Vibrio cholerae CT 5369-93	D	Gammaproteobacteria	Lineage: Bacteria; Proteobacteria; Gammaproteobacteria; Vibrionales; Vibrionaceae; Vibrio; Vibrio cholerae	3	0	0	0	0	0	3	0	0	0	0	0	0	0	0
Vibrio cholerae INDRE 91/1	D	Gammaproteobacteria	Lineage: Bacteria; Proteobacteria; Gammaproteobacteria; Vibrionales; Vibrionaceae; Vibrio; Vibrio cholerae	2	0	0	0	0	0	0	1	0	0	0	1	0	0	0
Vibrio cholerae M66-2	C	Gammaproteobacteria	Lineage: Bacteria; Proteobacteria; Gammaproteobacteria; Vibrionales; Vibrionaceae; Vibrio; Vibrio cholerae	1	0	0	0	0	0	1	0	0	0	0	0	0	0	0
Vibrio cholerae MZO-2	D	Gammaproteobacteria	Lineage: Bacteria; Proteobacteria; Gammaproteobacteria; Vibrionales; Vibrionaceae; Vibrio; Vibrio cholerae	7	0	0	0	0	0	2	2	0	0	0	3	0	0	0
Vibrio cholerae MZO-3	D	Gammaproteobacteria	Lineage: Bacteria; Proteobacteria; Gammaproteobacteria; Vibrionales; Vibrionaceae; Vibrio; Vibrio cholerae	8	0	0	0	0	0	3	2	0	0	0	3	0	0	0
Vibrio cholerae O1 biovar El Tor str. N16961	C	Gammaproteobacteria	Lineage: Bacteria; Proteobacteria; Gammaproteobacteria; Vibrionales; Vibrionaceae; Vibrio; Vibrio cholerae	4	0	0	0	0	0	2	2	0	0	0	0	0	0	0
Vibrio cholerae O1 biovar eltor str. N16961	C	Gammaproteobacteria	Lineage: Bacteria; Proteobacteria; Gammaproteobacteria; Vibrionales; Vibrionaceae; Vibrio; Vibrio cholerae	2	0	0	0	0	0	0	0	0	0	0	2	0	0	0
Vibrio cholerae O395	C	Gammaproteobacteria	Lineage: Bacteria; Proteobacteria; Gammaproteobacteria; Vibrionales; Vibrionaceae; Vibrio; Vibrio cholerae	4	0	0	0	0	0	3	0	0	0	0	1	0	0	0
Vibrio cholerae RC27	D	Gammaproteobacteria	Lineage: Bacteria; Proteobacteria; Gammaproteobacteria; Vibrionales; Vibrionaceae; Vibrio; Vibrio cholerae	2	0	0	0	0	0	1	1	0	0	0	0	0	0	0
Vibrio cholerae RC385	D	Gammaproteobacteria	Lineage: Bacteria; Proteobacteria; Gammaproteobacteria; Vibrionales; Vibrionaceae; Vibrio; Vibrio cholerae	6	0	0	0	0	0	2	2	0	0	0	2	0	0	0
Vibrio cholerae TM 11079-80	D	Gammaproteobacteria	Lineage: Bacteria; Proteobacteria; Gammaproteobacteria; Vibrionales; Vibrionaceae; Vibrio; Vibrio cholerae	7	0	0	0	0	0	3	2	0	0	0	2	0	0	0
Vibrio cholerae TMA 21	D	Gammaproteobacteria	Lineage: Bacteria; Proteobacteria; Gammaproteobacteria; Vibrionales; Vibrionaceae; Vibrio; Vibrio cholerae	8	0	0	0	0	0	3	2	0	0	0	3	0	0	0
Vibrio cholerae V51	D	Gammaproteobacteria	Lineage: Bacteria; Proteobacteria; Gammaproteobacteria; Vibrionales; Vibrionaceae; Vibrio; Vibrio cholerae	5	0	0	0	0	0	3	0	0	0	0	2	0	0	0
Vibrio cholerae V52	D	Gammaproteobacteria	Lineage: Bacteria; Proteobacteria; Gammaproteobacteria; Vibrionales; Vibrionaceae; Vibrio; Vibrio cholerae	3	0	0	0	0	0	1	1	0	0	0	1	0	0	0
Vibrio coralliilyticus ATCC BAA-450	D	Gammaproteobacteria	Lineage: Bacteria; Proteobacteria; Gammaproteobacteria; Vibrionales; Vibrionaceae; Vibrio; Vibrio coralliilyticus	8	0	0	0	0	0	5	1	0	0	0	2	0	0	0
Vibrio fischeri ES114	C	Gammaproteobacteria	Lineage: Bacteria; Proteobacteria; Gammaproteobacteria; Vibrionales; Vibrionaceae; Aliivibrio; Aliivibrio fischeri	8	0	0	0	0	0	4	1	0	0	0	2	0	0	0
Vibrio fischeri MJ11	C	Gammaproteobacteria	Lineage: Bacteria; Proteobacteria; Gammaproteobacteria; Vibrionales; Vibrionaceae; Aliivibrio; Aliivibrio fischeri	7	0	0	0	0	0	3	1	0	0	0	2	0	0	0
Vibrio furnissii CIP 102972	D	Gammaproteobacteria	Lineage: Bacteria; Proteobacteria; Gammaproteobacteria; Vibrionales; Vibrionaceae; Vibrio; Vibrio furnissii	11	0	0	0	0	0	7	2	0	0	0	2	0	0	0
Vibrio harveyi 1DA3	D	Gammaproteobacteria	Lineage: Bacteria; Proteobacteria; Gammaproteobacteria; Vibrionales; Vibrionaceae; Vibrio; Vibrio harveyi group; Vibrio harveyi	11	0	0	1	0	0	2	3	0	0	0	4	0	0	0
Vibrio harveyi ATCC BAA-1116	C	Gammaproteobacteria	Lineage: Bacteria; Proteobacteria; Gammaproteobacteria; Vibrionales; Vibrionaceae; Vibrio; Vibrio harveyi group; Vibrio harveyi	10	0	0	0	0	0	5	2	0	0	0	2	0	0	0
Vibrio harveyi HY01	D	Gammaproteobacteria	Lineage: Bacteria; Proteobacteria; Gammaproteobacteria; Vibrionales; Vibrionaceae; Vibrio; Vibrio harveyi group; Vibrio harveyi	9	0	0	1	0	0	3	3	0	0	0	1	0	0	0
Vibrio metschnikovii CIP 69.14	D	Gammaproteobacteria	Lineage: Bacteria; Proteobacteria; Gammaproteobacteria; Vibrionales; Vibrionaceae; Vibrio; Vibrio metschnikovii	6	0	0	0	0	0	1	3	0	0	0	2	0	0	0
Vibrio mimicus MB-451	D	Gammaproteobacteria	Lineage: Bacteria; Proteobacteria; Gammaproteobacteria; Vibrionales; Vibrionaceae; Vibrio; Vibrio mimicus	8	0	0	0	0	0	4	2	0	0	0	2	0	0	0
Vibrio mimicus VM223	D	Gammaproteobacteria	Lineage: Bacteria; Proteobacteria; Gammaproteobacteria; Vibrionales; Vibrionaceae; Vibrio; Vibrio mimicus	8	0	0	0	0	0	4	2	0	0	0	2	0	0	0
Vibrio mimicus VM573	D	Gammaproteobacteria	Lineage: Bacteria; Proteobacteria; Gammaproteobacteria; Vibrionales; Vibrionaceae; Vibrio; Vibrio mimicus	7	0	0	0	0	0	3	2	0	0	0	2	0	0	0
Vibrio mimicus VM603	D	Gammaproteobacteria	Lineage: Bacteria; Proteobacteria; Gammaproteobacteria; Vibrionales; Vibrionaceae; Vibrio; Vibrio mimicus	8	0	0	0	0	0	4	2	0	0	0	2	0	0	0
Vibrio orientalis CIP 102891	D	Gammaproteobacteria	Lineage: Bacteria; Proteobacteria; Gammaproteobacteria; Vibrionales; Vibrionaceae; Vibrio; Vibrio orientalis	5	0	0	0	0	0	3	1	0	0	0	1	0	0	0
Vibrio parahaemolyticus	D	Gammaproteobacteria	Lineage: Bacteria; Proteobacteria; Gammaproteobacteria; Vibrionales; Vibrionaceae; Vibrio; Vibrio harveyi group	8	0	0	0	0	2	5	1	0	0	0	0	0	0	0
Vibrio parahaemolyticus 16	D	Gammaproteobacteria	Lineage: Bacteria; Proteobacteria; Gammaproteobacteria; Vibrionales; Vibrionaceae; Vibrio; Vibrio harveyi group; Vibrio parahaemolyticus	9	0	0	0	0	0	3	2	0	0	0	3	0	0	0
Vibrio parahaemolyticus AQ3810	D	Gammaproteobacteria	Lineage: Bacteria; Proteobacteria; Gammaproteobacteria; Vibrionales; Vibrionaceae; Vibrio; Vibrio harveyi group; Vibrio parahaemolyticus	7	0	0	0	0	0	4	0	0	0	0	3	0	0	0
Vibrio parahaemolyticus AQ4037	D	Gammaproteobacteria	Lineage: Bacteria; Proteobacteria; Gammaproteobacteria; Vibrionales; Vibrionaceae; Vibrio; Vibrio harveyi group; Vibrio parahaemolyticus	6	0	0	0	0	1	2	0	0	0	0	3	0	0	0
Vibrio parahaemolyticus RIMD 2210633	C	Gammaproteobacteria	Lineage: Bacteria; Proteobacteria; Gammaproteobacteria; Vibrionales; Vibrionaceae; Vibrio; Vibrio harveyi group; Vibrio parahaemolyticus	11	0	0	1	0	1	4	2	0	0	0	3	0	0	0
Vibrio shilonii AK1	D	Gammaproteobacteria	Lineage: Bacteria; Proteobacteria; Gammaproteobacteria; Vibrionales; Vibrionaceae; Vibrio; Vibrio shilonii	7	0	0	0	0	0	3	1	0	0	0	3	0	0	0
Vibrio sinaloensis DSM 21326	D	Gammaproteobacteria	Lineage: Bacteria; Proteobacteria; Gammaproteobacteria; Vibrionales; Vibrionaceae; Vibrio; Vibrio sinaloensis	9	0	0	0	0	0	2	0	1	0	0	5	0	0	0
Vibrio sp. AND4	D	Gammaproteobacteria	Lineage: Bacteria; Proteobacteria; Gammaproteobacteria; Vibrionales; Vibrionaceae; Vibrio	11	0	0	1	0	0	5	1	0	0	0	3	0	0	0
Vibrio sp. Ex25	C	Gammaproteobacteria	Lineage: Bacteria; Proteobacteria; Gammaproteobacteria; Vibrionales; Vibrionaceae; Vibrio	14	0	0	1	0	1	6	2	0	0	0	4	0	0	0
Vibrio sp. MED222	D	Gammaproteobacteria	Lineage: Bacteria; Proteobacteria; Gammaproteobacteria; Vibrionales; Vibrionaceae; Vibrio	12	0	0	0	0	1	6	2	0	0	0	3	0	0	0
Vibrio sp. RC341	D	Gammaproteobacteria	Lineage: Bacteria; Proteobacteria; Gammaproteobacteria; Vibrionales; Vibrionaceae; Vibrio	7	0	0	0	0	0	2	2	0	0	0	3	0	0	0
Vibrio sp. RC586	D	Gammaproteobacteria	Lineage: Bacteria; Proteobacteria; Gammaproteobacteria; Vibrionales; Vibrionaceae; Vibrio	6	0	0	0	0	0	3	2	0	0	0	1	0	0	0
Vibrio splendidus 12B01	D	Gammaproteobacteria	Lineage: Bacteria; Proteobacteria; Gammaproteobacteria; Vibrionales; Vibrionaceae; Vibrio; Vibrio splendidus	11	0	0	0	0	1	4	2	0	0	0	4	0	0	0
Vibrio splendidus LGP32	C	Gammaproteobacteria	Lineage: Bacteria; Proteobacteria; Gammaproteobacteria; Vibrionales; Vibrionaceae; Vibrio; Vibrio splendidus	10	0	0	0	0	1	5	1	0	0	0	3	0	0	0
Vibrio vulnificus CMCP6	C	Gammaproteobacteria	Lineage: Bacteria; Proteobacteria; Gammaproteobacteria; Vibrionales; Vibrionaceae; Vibrio; Vibrio vulnificus	9	0	0	1	0	0	4	1	0	0	0	1	0	0	0
Vibrio vulnificus MO6-24/O	C	Gammaproteobacteria	Lineage: Bacteria; Proteobacteria; Gammaproteobacteria; Vibrionales; Vibrionaceae; Vibrio; Vibrio vulnificus	8	0	0	1	0	0	3	1	0	0	0	2	0	0	0
Vibrio vulnificus YJ016	C	Gammaproteobacteria	Lineage: Bacteria; Proteobacteria; Gammaproteobacteria; Vibrionales; Vibrionaceae; Vibrio; Vibrio vulnificus	7	0	0	1	0	0	2	1	0	0	0	2	0	0	0
Vibrionales bacterium SWAT-3	D	Gammaproteobacteria	Lineage: Bacteria; Proteobacteria; Gammaproteobacteria; Vibrionales	10	0	0	0	0	1	3	2	0	0	0	4	0	0	0
Weeksella virosa DSM 16922	C	CFB Group Bacteria	Lineage: Bacteria; Bacteroidetes/Chlorobi group; Bacteroidetes; Flavobacteria; Flavobacteriales; Flavobacteriaceae; Weeksella; Weeksella virosa	10	1	4	0	0	0	0	1	0	1	0	0	1	0	0
Wolinella succinogenes DSM 1740	C	Epsilonproteobacteria	Lineage: Bacteria; Proteobacteria; delta/epsilon subdivisions; Epsilonproteobacteria; Campylobacterales; Helicobacteraceae; Wolinella; Wolinella succinogenes	11	0	0	0	0	0	4	3	1	0	0	2	0	0	0
Xanthobacter autotrophicus Py2	C	Alphaproteobacteria	Lineage: Bacteria; Proteobacteria; Alphaproteobacteria; Rhizobiales; Xanthobacteraceae; Xanthobacter; Xanthobacter autotrophicus	3	0	0	0	0	0	1	0	0	0	0	1	0	0	0
Xanthomonas albilineans GPE PC73	C	Gammaproteobacteria	Lineage: Bacteria; Proteobacteria; Gammaproteobacteria; Xanthomonadales; Xanthomonadaceae; Xanthomonas; Xanthomonas albilineans	29	8	0	9	2	1	3	1	0	0	1	1	0	0	0
Xanthomonas axonopodis pv. citri str. 306	C	Gammaproteobacteria	Lineage: Bacteria; Proteobacteria; Gammaproteobacteria; Xanthomonadales; Xanthomonadaceae; Xanthomonas; Xanthomonas axonopodis	83	29	0	18	2	1	14	2	0	0	4	1	1	0	0
Xanthomonas campestris pv. campestris str. 8004	C	Gammaproteobacteria	Lineage: Bacteria; Proteobacteria; Gammaproteobacteria; Xanthomonadales; Xanthomonadaceae; Xanthomonas; Xanthomonas campestris	16	9	0	3	1	0	2	0	0	0	0	1	0	0	0
Xanthomonas campestris pv. campestris str. ATCC 33913	C	Gammaproteobacteria	Lineage: Bacteria; Proteobacteria; Gammaproteobacteria; Xanthomonadales; Xanthomonadaceae; Xanthomonas; Xanthomonas campestris	73	27	0	16	2	1	14	1	0	0	4	1	1	0	0
Xanthomonas campestris pv. campestris str. B100	C	Gammaproteobacteria	Lineage: Bacteria; Proteobacteria; Gammaproteobacteria; Xanthomonadales; Xanthomonadaceae; Xanthomonas; Xanthomonas campestris	59	22	0	12	3	1	10	1	0	0	2	1	1	0	0
Xanthomonas campestris pv. musacearum NCPPB4381	D	Gammaproteobacteria	Lineage: Bacteria; Proteobacteria; Gammaproteobacteria; Xanthomonadales; Xanthomonadaceae; Xanthomonas; Xanthomonas campestris	35	11	0	11	1	1	5	0	0	0	1	1	0	0	0
Xanthomonas campestris pv. vasculorum NCPPB702	D	Gammaproteobacteria	Lineage: Bacteria; Proteobacteria; Gammaproteobacteria; Xanthomonadales; Xanthomonadaceae; Xanthomonas; Xanthomonas campestris	46	17	0	12	2	1	6	0	0	0	3	1	0	0	0
Xanthomonas campestris pv. vesicatoria str. 85-10	C	Gammaproteobacteria	Lineage: Bacteria; Proteobacteria; Gammaproteobacteria; Xanthomonadales; Xanthomonadaceae; Xanthomonas; Xanthomonas euvesicatoria	52	18	0	13	2	1	7	1	0	0	2	1	1	0	0
Xanthomonas fuscans subsp. aurantifolii str. ICPB 10535	D	Gammaproteobacteria	Lineage: Bacteria; Proteobacteria; Gammaproteobacteria; Xanthomonadales; Xanthomonadaceae; Xanthomonas; Xanthomonas citri group; Xanthomonas fuscans; Xanthomonas fuscans subsp. aurantifolii	53	18	0	11	2	1	8	2	0	0	3	1	0	0	0
Xanthomonas fuscans subsp. aurantifolii str. ICPB 11122	D	Gammaproteobacteria	Lineage: Bacteria; Proteobacteria; Gammaproteobacteria; Xanthomonadales; Xanthomonadaceae; Xanthomonas; Xanthomonas citri group; Xanthomonas fuscans; Xanthomonas fuscans subsp. aurantifolii	62	22	0	13	2	1	8	2	0	0	3	1	1	0	0
Xanthomonas oryzae pv. oryzae KACC10331	C	Gammaproteobacteria	Lineage: Bacteria; Proteobacteria; Gammaproteobacteria; Xanthomonadales; Xanthomonadaceae; Xanthomonas; Xanthomonas oryzae	38	12	0	11	2	1	6	1	0	0	1	0	0	0	0
Xanthomonas oryzae pv. oryzae MAFF 311018	C	Gammaproteobacteria	Lineage: Bacteria; Proteobacteria; Gammaproteobacteria; Xanthomonadales; Xanthomonadaceae; Xanthomonas; Xanthomonas oryzae	29	11	0	8	2	1	4	0	0	0	1	0	1	0	0
Xanthomonas oryzae pv. oryzae PXO99A	C	Gammaproteobacteria	Lineage: Bacteria; Proteobacteria; Gammaproteobacteria; Xanthomonadales; Xanthomonadaceae; Xanthomonas; Xanthomonas oryzae	24	9	0	5	2	1	2	1	0	0	1	0	1	0	0
Xenorhabdus bovienii SS-2004	C	Enterobacteria	Lineage: Bacteria; Proteobacteria; Gammaproteobacteria; Enterobacteriales; Enterobacteriaceae; Xenorhabdus; Xenorhabdus bovienii	7	0	0	0	0	0	1	2	0	0	0	3	0	1	0
Xenorhabdus nematophila ATCC 19061	C	Enterobacteria	Lineage: Bacteria; Proteobacteria; Gammaproteobacteria; Enterobacteriales; Enterobacteriaceae; Xenorhabdus; Xenorhabdus nematophila	9	0	0	0	0	1	1	2	0	0	0	4	0	1	0
Xylella fastidiosa 9a5c	C	Gammaproteobacteria	Lineage: Bacteria; Proteobacteria; Gammaproteobacteria; Xanthomonadales; Xanthomonadaceae; Xylella; Xylella fastidiosa	9	1	0	5	0	0	1	0	0	0	0	0	1	0	0
Xylella fastidiosa Dixon	D	Gammaproteobacteria	Lineage: Bacteria; Proteobacteria; Gammaproteobacteria; Xanthomonadales; Xanthomonadaceae; Xylella; Xylella fastidiosa	9	1	0	5	0	0	1	0	0	0	0	0	1	0	0
Xylella fastidiosa M12	C	Gammaproteobacteria	Lineage: Bacteria; Proteobacteria; Gammaproteobacteria; Xanthomonadales; Xanthomonadaceae; Xylella; Xylella fastidiosa	3	1	0	2	0	0	0	0	0	0	0	0	0	0	0
Xylella fastidiosa M23	C	Gammaproteobacteria	Lineage: Bacteria; Proteobacteria; Gammaproteobacteria; Xanthomonadales; Xanthomonadaceae; Xylella; Xylella fastidiosa	1	0	0	0	0	0	1	0	0	0	0	0	0	0	0
Xylella fastidiosa Temecula1	C	Gammaproteobacteria	Lineage: Bacteria; Proteobacteria; Gammaproteobacteria; Xanthomonadales; Xanthomonadaceae; Xylella; Xylella fastidiosa	10	1	0	6	0	0	1	0	0	0	0	0	1	0	0
Yersinia aldovae ATCC 35236	D	Enterobacteria	Lineage: Bacteria; Proteobacteria; Gammaproteobacteria; Enterobacteriales; Enterobacteriaceae; Yersinia; Yersinia aldovae	9	0	0	0	0	0	2	3	0	0	0	3	0	1	0
Yersinia bercovieri ATCC 43970	D	Enterobacteria	Lineage: Bacteria; Proteobacteria; Gammaproteobacteria; Enterobacteriales; Enterobacteriaceae; Yersinia; Yersinia bercovieri	9	0	0	0	0	0	2	3	0	0	0	3	0	1	0
Yersinia frederiksenii ATCC 33641	D	Enterobacteria	Lineage: Bacteria; Proteobacteria; Gammaproteobacteria; Enterobacteriales; Enterobacteriaceae; Yersinia; Yersinia frederiksenii	10	0	0	0	0	0	3	3	0	0	0	3	0	1	0
Yersinia intermedia ATCC 29909	D	Enterobacteria	Lineage: Bacteria; Proteobacteria; Gammaproteobacteria; Enterobacteriales; Enterobacteriaceae; Yersinia; Yersinia intermedia	10	0	0	0	0	0	3	3	0	0	0	3	0	1	0
Yersinia kristensenii ATCC 33638	D	Enterobacteria	Lineage: Bacteria; Proteobacteria; Gammaproteobacteria; Enterobacteriales; Enterobacteriaceae; Yersinia; Yersinia kristensenii	11	0	0	0	0	0	5	3	0	0	0	3	0	0	0
Yersinia mollaretii ATCC 43969	D	Enterobacteria	Lineage: Bacteria; Proteobacteria; Gammaproteobacteria; Enterobacteriales; Enterobacteriaceae; Yersinia; Yersinia mollaretii	9	0	0	0	0	0	2	3	0	0	0	3	0	1	0
Yersinia pestis Angola	C	Enterobacteria	Lineage: Bacteria; Proteobacteria; Gammaproteobacteria; Enterobacteriales; Enterobacteriaceae; Yersinia; Yersinia pestis	3	0	0	0	0	0	3	0	0	0	0	0	0	0	0
Yersinia pestis Antiqua	C	Enterobacteria	Lineage: Bacteria; Proteobacteria; Gammaproteobacteria; Enterobacteriales; Enterobacteriaceae; Yersinia; Yersinia pestis	2	0	0	0	0	0	0	2	0	0	0	0	0	0	0
Yersinia pestis biovar Antiqua str. B42003004	D	Enterobacteria	Lineage: Bacteria; Proteobacteria; Gammaproteobacteria; Enterobacteriales; Enterobacteriaceae; Yersinia; Yersinia pestis	1	0	0	0	0	0	1	0	0	0	0	0	0	0	0
Yersinia pestis biovar Antiqua str. UG05-0454	D	Enterobacteria	Lineage: Bacteria; Proteobacteria; Gammaproteobacteria; Enterobacteriales; Enterobacteriaceae; Yersinia; Yersinia pestis	1	0	0	0	0	0	1	0	0	0	0	0	0	0	0
Yersinia pestis biovar Microtus str. 91001	C	Enterobacteria	Lineage: Bacteria; Proteobacteria; Gammaproteobacteria; Enterobacteriales; Enterobacteriaceae; Yersinia; Yersinia pestis	2	0	0	0	0	0	2	0	0	0	0	0	0	0	0
Yersinia pestis biovar Orientalis str. F1991016	D	Enterobacteria	Lineage: Bacteria; Proteobacteria; Gammaproteobacteria; Enterobacteriales; Enterobacteriaceae; Yersinia; Yersinia pestis	1	0	0	0	0	0	1	0	0	0	0	0	0	0	0
Yersinia pestis biovar Orientalis str. PEXU2	D	Enterobacteria	Lineage: Bacteria; Proteobacteria; Gammaproteobacteria; Enterobacteriales; Enterobacteriaceae; Yersinia; Yersinia pestis	1	0	0	0	0	0	0	1	0	0	0	0	0	0	0
Yersinia pestis CA88-4125	D	Enterobacteria	Lineage: Bacteria; Proteobacteria; Gammaproteobacteria; Enterobacteriales; Enterobacteriaceae; Yersinia; Yersinia pestis	2	0	0	0	0	0	1	1	0	0	0	0	0	0	0
Yersinia pestis KIM 10	C	Enterobacteria	Lineage: Bacteria; Proteobacteria; Gammaproteobacteria; Enterobacteriales; Enterobacteriaceae; Yersinia; Yersinia pestis	9	0	0	0	0	0	5	1	0	0	0	2	0	1	0
Yersinia pestis Pestoides A	D	Enterobacteria	Lineage: Bacteria; Proteobacteria; Gammaproteobacteria; Enterobacteriales; Enterobacteriaceae; Yersinia; Yersinia pestis	2	0	0	0	0	0	0	1	0	0	0	0	0	1	0
Yersinia pestis Pestoides F	C	Enterobacteria	Lineage: Bacteria; Proteobacteria; Gammaproteobacteria; Enterobacteriales; Enterobacteriaceae; Yersinia; Yersinia pestis	1	0	0	0	0	0	0	0	0	0	0	1	0	0	0
Yersinia pseudotuberculosis IP 31758	C	Enterobacteria	Lineage: Bacteria; Proteobacteria; Gammaproteobacteria; Enterobacteriales; Enterobacteriaceae; Yersinia; Yersinia pseudotuberculosis	5	0	0	0	0	0	3	0	0	0	0	1	0	1	0
Yersinia pseudotuberculosis IP 32953	C	Enterobacteria	Lineage: Bacteria; Proteobacteria; Gammaproteobacteria; Enterobacteriales; Enterobacteriaceae; Yersinia; Yersinia pseudotuberculosis	8	0	0	0	0	0	4	1	0	0	0	2	0	1	0
Yersinia pseudotuberculosis PB1/+	C	Enterobacteria	Lineage: Bacteria; Proteobacteria; Gammaproteobacteria; Enterobacteriales; Enterobacteriaceae; Yersinia; Yersinia pseudotuberculosis	1	0	0	0	0	0	1	0	0	0	0	0	0	0	0
Yersinia pseudotuberculosis YPIII	C	Enterobacteria	Lineage: Bacteria; Proteobacteria; Gammaproteobacteria; Enterobacteriales; Enterobacteriaceae; Yersinia; Yersinia pseudotuberculosis	8	0	0	0	0	0	4	2	0	0	0	1	0	1	0
Yersinia rohdei ATCC 43380	D	Enterobacteria	Lineage: Bacteria; Proteobacteria; Gammaproteobacteria; Enterobacteriales; Enterobacteriaceae; Yersinia; Yersinia rohdei	8	0	0	0	0	0	2	3	0	0	0	3	0	0	0
Yersinia ruckeri ATCC 29473	D	Enterobacteria	Lineage: Bacteria; Proteobacteria; Gammaproteobacteria; Enterobacteriales; Enterobacteriaceae; Yersinia; Yersinia ruckeri	7	0	0	0	0	0	2	2	0	0	0	2	0	1	0
Zunongwangia profunda SM-A87	C	CFB Group Bacteria	Lineage: Bacteria; Bacteroidetes/Chlorobi group; Bacteroidetes; Flavobacteria; Flavobacteriales; Flavobacteriaceae; Zunongwangia; Zunongwangia profunda	46	2	33	1	0	0	3	0	0	0	0	0	2	0	0
Zymomonas mobilis subsp. mobilis NCIB 11163	C	Alphaproteobacteria-Sphingomonadales	Lineage: Bacteria; Proteobacteria; Alphaproteobacteria; Sphingomonadales; Sphingomonadaceae; Zymomonas; Zymomonas mobilis; Zymomonas mobilis subsp. mobilis	14	0	0	6	0	0	1	1	0	0	3	0	0	0	1
Zymomonas mobilis subsp. mobilis ZM4	C	Alphaproteobacteria-Sphingomonadales	Lineage: Bacteria; Proteobacteria; Alphaproteobacteria; Sphingomonadales; Sphingomonadaceae; Zymomonas; Zymomonas mobilis; Zymomonas mobilis subsp. mobilis	21	0	0	7	0	0	7	1	0	0	3	0	0	0	1
* C-completed genome; D-draft genome
