# Supplementary material for: Distribution and Functions of TonB-Dependent Transporters in Marine Bacteria and Environments: Implications for Dissolved Organic Matter Utilization
Source: PLoS One. 2012 Jul 19;7(7):e41204. doi: 10.1371/journal.pone.0041204 (PMC3400609; doi:10.1371/journal.pone.0041204)
Supplement: Table S2 — Functional classification of TBDTs among marine bacterial genomes. (XLS) [file pone.0041204.s006.xls]

## Sheet: Sheet1
				Known substrates	Chito-oligosaccharides, phytate, maltodextrin, maltose, chitin, xylan, pectin	Digested proteins, malto-oligo-saccharides,starch, chondroitin sulfate, hyaluronic acid	Arabinose	Sucrose	Ferric-citrate	Aerobactin, alcaligin , anguibactin , catecholates, chrysobactin , coprogen, ferrioxamine B, rhodoturolic acid , desferrioxamine , ferric malleobactin , ferric ornibactin , ferrichrome, hexylsulfate , pseudobactin A , pseudobactin M114 , pyochelin , pyoverdine , rhizobactin 1021 , thiamin , vibriobactin , yersiniabactin ,	Vitamin B12, enterobactin, 2,3-dihydroxybenzoylserine(DHBS) , catecholates	Vitamin B12	Fibronectin, thiamin	Thiamin	Heme	Heme	Copper, Copper chelate	Nickel, Cobalt
				Function categories	Group I: DOM transporters				Group II: Siderophores/Vitamins transporters						Group III: Heme/Hemophores/Iron(heme)-binding protein transporters		Group IV: Metal transporters
				Lek cluster number	Cluster 3090	Cluster 720	Cluster 427	Cluster 952	Cluster 3303	Cluster 410	Cluster 973	Cluster 325	Cluster 180	Cluster 2835	Cluster 1856	Cluster 1609	Cluster 767	Cluster 987
Organism name	Genome Status*	Taxonomy	Trophic strategy‡	TBDT transporter count
Citromicrobium bathyomarinum JL354	D	Alphaproteobacteria-Sphingomonadales	N/A	27	3	0	3	0	0	15	2	0	0	1	1	1	0	0
Citromicrobium sp. JLT1363	D	Alphaproteobacteria-Sphingomonadales	N/A	31	2	0	6	0	0	17	2	0	0	0	1	1	0	0
Erythrobacter litoralis HTCC2594	C	Alphaproteobacteria-Sphingomonadales	extreme oligotrophs	18	2	0	2	1	1	9	2	0	0	0	0	1	0	0
Erythrobacter sp. NAP1	D	Alphaproteobacteria-Sphingomonadales	extreme oligotrophs	20	3	0	3	0	0	9	2	0	0	0	1	1	0	0
Erythrobacter sp. SD-21	D	Alphaproteobacteria-Sphingomonadales	extreme oligotrophs	15	1	0	1	0	0	10	1	0	0	1	0	1	0	0
Novosphingobium aromaticivorans DSM 12444	C	Alphaproteobacteria-Sphingomonadales	extreme oligotrophs	62	5	0	1	1	0	50	1	0	0	0	0	1	0	1
Sphingomonas sp. SKA58	D	Alphaproteobacteria-Sphingomonadales	extreme oligotrophs	41	7	0	10	1	0	15	1	0	0	2	0	4	0	0
Sphingomonas wittichii RW1	C	Alphaproteobacteria-Sphingomonadales	extreme oligotrophs	134	2	0	9	0	0	117	1	0	0	0	0	1	0	0
Sphingopyxis alaskensis RB2256	C	Alphaproteobacteria-Sphingomonadales	extreme oligotrophs	32	5	0	8	1	0	15	1	0	0	0	0	1	0	0
Citreicella sp. SE45	D	Alphaproteobacteria-Roseobacter clade	N/A	4	0	0	0	0	0	2	1	0	0	0	1	0	0	0
Dinoroseobacter shibae DFL 12	C	Alphaproteobacteria-Roseobacter clade	extreme oligotrophs	3	0	0	0	0	0	0	0	0	0	0	1	0	0	0
Jannaschia sp. CCS1	C	Alphaproteobacteria-Roseobacter clade	extreme oligotrophs	1	0	0	0	0	0	0	0	0	0	0	1	0	0	0
Loktanella vestfoldensis SKA53	D	Alphaproteobacteria-Roseobacter clade	extreme oligotrophs	1	0	0	0	0	0	0	0	0	0	0	1	0	0	0
Oceanibulbus indolifex HEL-45	D	Alphaproteobacteria-Roseobacter clade	N/A	1	0	0	0	0	0	1	0	0	0	0	0	0	0	0
Oceanicola batsensis HTCC2597	D	Alphaproteobacteria-Roseobacter clade	N/A	2	0	0	0	0	0	1	0	0	0	0	1	0	0	0
Octadecabacter antarcticus 307	D	Alphaproteobacteria-Roseobacter clade	N/A	1	0	0	0	0	0	0	0	0	0	0	1	0	0	0
Phaeobacter gallaeciensis 2.10	D	Alphaproteobacteria-Roseobacter clade	N/A	1	0	0	0	0	0	1	0	0	0	0	0	0	0	0
Phaeobacter gallaeciensis BS107	D	Alphaproteobacteria-Roseobacter clade	N/A	1	0	0	0	0	0	1	0	0	0	0	0	0	0	0
Rhodobacterales bacterium Y4I	D	Alphaproteobacteria-Roseobacter clade	N/A	1	0	0	0	0	0	1	0	0	0	0	0	0	0	0
Roseobacter denitrificans OCh 114	C	Alphaproteobacteria-Roseobacter clade	extreme oligotrophs	1	0	0	0	0	0	0	0	0	0	0	1	0	0	0
Roseobacter sp. GAI101	D	Alphaproteobacteria-Roseobacter clade	N/A	3	0	0	0	0	0	1	2	0	0	0	0	0	0	0
Roseobacter sp. MED193	D	Alphaproteobacteria-Roseobacter clade	N/A	2	0	0	0	0	0	1	0	0	0	0	1	0	0	0
Roseobacter sp. SK209-2-6	D	Alphaproteobacteria-Roseobacter clade	N/A	2	0	0	0	0	0	1	0	0	0	0	1	0	0	0
Roseovarius nubinhibens ISM	D	Alphaproteobacteria-Roseobacter clade	N/A	3	0	0	0	0	0	0	0	0	0	0	3	0	0	0
Roseovarius sp. 217	D	Alphaproteobacteria-Roseobacter clade	N/A	2	0	0	0	0	0	1	0	0	0	0	1	0	0	0
Roseovarius sp. TM1035	D	Alphaproteobacteria-Roseobacter clade	N/A	1	0	0	0	0	0	0	0	0	0	0	1	0	0	0
Ruegeria sp. R11	D	Alphaproteobacteria-Roseobacter clade	N/A	1	0	0	0	0	0	0	0	0	0	0	1	0	0	0
Sagittula stellata E-37	D	Alphaproteobacteria-Roseobacter clade	N/A	1	0	0	0	0	0	1	0	0	0	0	0	0	0	0
Silicibacter lacuscaerulensis ITI-1157	D	Alphaproteobacteria-Roseobacter clade	N/A	1	0	0	0	0	0	1	0	0	0	0	0	0	0	0
Silicibacter sp. TrichCH4B	D	Alphaproteobacteria-Roseobacter clade	N/A	5	0	0	0	0	0	3	0	0	0	0	2	0	0	0
Sulfitobacter sp. EE-36	D	Alphaproteobacteria-Roseobacter clade	N/A	4	0	0	0	0	0	3	0	0	0	0	1	0	0	0
Sulfitobacter sp. NAS-14.1	D	Alphaproteobacteria-Roseobacter clade	N/A	4	0	0	0	0	0	3	0	0	0	0	1	0	0	0
Thalassiobium sp. R2A62	D	Alphaproteobacteria-Roseobacter clade	N/A	1	0	0	0	0	0	0	0	0	0	0	1	0	0	0
Acidiphilium cryptum JF-5	C	Alphaproteobacteria	extreme oligotrophs	2	0	0	0	0	0	0	0	0	0	0	0	0	0	0
alpha proteobacterium BAL199	D	Alphaproteobacteria	N/A	1	0	0	0	0	0	0	0	0	0	0	0	0	0	0
Brevundimonas sp. BAL3	D	Alphaproteobacteria	N/A	37	13	0	6	0	0	11	1	0	0	1	2	1	0	0
Hoeflea phototrophica DFL-43	D	Alphaproteobacteria	N/A	1	0	0	0	0	0	0	0	0	0	0	1	0	0	0
Hyphomonas neptunium ATCC 15444	C	Alphaproteobacteria	extreme oligotrophs	37	3	0	5	0	0	23	3	0	0	0	0	1	0	0
Labrenzia alexandrii DFL-11	D	Alphaproteobacteria	N/A	1	0	0	0	0	0	0	0	0	0	0	1	0	0	0
Magnetospirillum magneticum AMB-1	C	Alphaproteobacteria	moderate copiotrophs	2	0	0	0	0	0	0	0	0	0	0	0	0	0	0
Nitrobacter sp. Nb-311A	D	Alphaproteobacteria	N/A	16	0	0	0	0	0	11	1	0	0	0	0	2	0	0
Oceanicaulis alexandrii HTCC2633	D	Alphaproteobacteria	N/A	25	1	0	6	0	0	14	1	0	0	0	1	1	0	0
Oligotropha carboxidovorans OM5	C	Alphaproteobacteria	N/A	10	0	0	0	0	0	5	0	1	0	0	1	2	0	0
Parvularcula bermudensis HTCC2503	C	Alphaproteobacteria	N/A	16	1	0	3	0	0	7	1	0	0	0	1	1	0	0
Pseudovibrio sp. JE062	D	Alphaproteobacteria	N/A	7	0	0	0	0	0	2	2	0	0	0	2	0	0	0
Rhodobacter sphaeroides 2.4.1	C	Alphaproteobacteria	N/A	4	0	0	0	0	0	3	1	0	0	0	0	0	0	0
Rhodobacter sphaeroides ATCC 17029	C	Alphaproteobacteria	N/A	7	0	0	0	0	0	5	2	0	0	0	0	0	0	0
Rhodopseudomonas palustris BisA53	C	Alphaproteobacteria	moderate oligotrophs	7	0	0	0	0	0	1	0	1	0	0	1	1	0	0
Rhodopseudomonas palustris BisB18	C	Alphaproteobacteria	moderate oligotrophs	9	0	0	0	0	0	5	1	0	0	0	1	1	0	0
Rhodopseudomonas palustris BisB5	C	Alphaproteobacteria	moderate oligotrophs	6	0	0	0	0	0	2	0	1	0	0	1	1	0	1
Rhodopseudomonas palustris CGA009	C	Alphaproteobacteria	moderate oligotrophs	17	0	0	0	0	0	9	0	1	0	0	2	1	0	1
Rhodopseudomonas palustris HaA2	C	Alphaproteobacteria	moderate oligotrophs	17	0	0	0	0	0	11	0	1	0	0	1	1	0	1
Roseomonas cervicalis ATCC 49957	D	Alphaproteobacteria	N/A	8	0	0	0	0	0	4	1	0	0	0	2	0	0	0
beta proteobacterium KB13	D	Betaproteobacteria	N/A	2	0	0	0	0	0	1	0	0	0	0	0	1	0	0
Dechloromonas aromatica RCB	C	Betaproteobacteria	moderate copiotrophs	11	0	0	0	0	0	2	0	1	0	0	0	0	0	2
Limnobacter sp. MED105	D	Betaproteobacteria	N/A	11	0	0	0	0	2	4	1	1	0	0	0	1	0	0
Methylibium petroleiphilum PM1	C	Betaproteobacteria	moderate copiotrophs	14	0	0	1	0	1	4	1	1	0	0	0	1	0	2
Methylobacillus flagellatus KT	C	Betaproteobacteria	moderate oligotrophs	20	0	0	0	0	0	9	2	0	0	0	2	1	0	0
Methylophilales bacterium HTCC2181	D	Betaproteobacteria	N/A	5	0	0	0	0	0	1	1	0	0	0	0	1	0	0
Nitrosomonas europaea ATCC 19718	C	Betaproteobacteria	moderate oligotrophs	30	0	0	0	0	0	18	1	0	0	0	1	1	0	0
Polaromonas naphthalenivorans CJ2	C	Betaproteobacteria	moderate copiotrophs	3	0	0	0	0	0	1	1	0	0	0	0	0	0	0
Polaromonas sp. JS666	C	Betaproteobacteria	moderate oligotrophs	5	0	0	0	0	1	1	0	1	0	0	0	1	0	0
Polynucleobacter necessarius subsp. asymbioticus QLW-P1DMWA-1	C	Betaproteobacteria	extreme oligotrophs	3	0	0	0	0	0	0	0	0	0	0	0	1	0	0
Ralstonia eutropha H16	C	Betaproteobacteria	moderate copiotrophs	17	0	0	0	0	1	8	2	0	0	0	0	1	0	2
Ralstonia eutropha JMP134	C	Betaproteobacteria	moderate copiotrophs	10	0	0	0	0	1	4	1	0	0	0	0	1	0	0
Algoriphagus sp. PR1	D	CFB Group Bacteria	N/A	15	0	6	0	0	0	1	1	0	1	0	0	1	0	1
Croceibacter atlanticus HTCC2559	C	CFB Group Bacteria	N/A	11	0	3	1	1	0	1	0	0	1	0	0	1	0	0
Cytophaga hutchinsonii ATCC 33406	C	CFB Group Bacteria	moderate copiotrophs	5	0	2	0	0	0	2	0	0	0	0	0	1	0	0
Dokdonia donghaensis MED134	D	CFB Group Bacteria	N/A	9	0	3	1	0	0	1	1	0	0	0	0	0	0	0
Flavobacteria bacterium BBFL7	D	CFB Group Bacteria	moderate copiotrophs	10	1	3	0	1	0	0	2	0	1	0	0	0	0	0
Flavobacteriales bacterium ALC-1	D	CFB Group Bacteria	N/A	9	0	5	0	0	0	0	0	0	1	0	0	0	0	0
Flavobacterium johnsoniae UW101	C	CFB Group Bacteria	N/A	47	1	24	2	1	0	6	2	0	1	0	0	2	0	0
Kordia algicida OT-1	D	CFB Group Bacteria	N/A	11	1	4	0	0	0	0	2	0	1	0	0	0	0	0
Leeuwenhoekiella blandensis MED217	D	CFB Group Bacteria	N/A	26	1	17	0	0	1	1	0	0	1	0	0	1	0	0
Microscilla marina ATCC 23134	D	CFB Group Bacteria	N/A	25	2	3	2	0	1	4	1	0	0	0	0	1	0	0
Pedobacter sp. BAL39	D	CFB Group Bacteria	N/A	69	4	49	0	0	0	6	2	0	1	0	0	1	0	0
Polaribacter irgensii 23-P	D	CFB Group Bacteria	N/A	13	2	6	2	0	0	0	2	0	0	0	0	0	0	0
Psychroflexus torquis ATCC 700755	D	CFB Group Bacteria	N/A	13	1	3	2	0	1	0	1	0	0	0	0	1	0	0
Robiginitalea biformata HTCC2501	C	CFB Group Bacteria	N/A	11	1	4	0	0	1	0	1	0	1	0	0	1	0	0
Polaribacter sp. MED152	D	CFB Group Bacteria	N/A	10	0	4	0	0	1	0	2	0	1	0	0	0	0	0
Salinibacter ruber DSM 13855	C	CFB Group Bacteria	moderate copiotrophs	16	2	4	2	0	0	0	2	0	0	0	0	1	1	0
Pedobacter heparinus DSM 2366	C	CFB Group Bacteria	N/A	60	1	46	0	0	0	4	1	0	2	0	0	1	0	0
Pedobacter saltans DSM 12145	C	CFB Group Bacteria	N/A	47	1	32	0	0	0	3	2	0	2	0	0	1	0	0
Flavobacteria bacterium MS024-3C	D	CFB Group Bacteria	N/A	7	0	3	0	0	1	0	1	0	1	0	0	0	0	0
Anabaena variabilis ATCC 29413	C	Cyanobacteria	moderate oligotrophs	10	0	0	0	0	0	8	2	0	0	0	0	0	0	0
Cyanothece sp. CCY0110	D	Cyanobacteria	N/A	1	0	0	0	0	0	1	0	0	0	0	0	0	0	0
Nodularia spumigena CCY9414	D	Cyanobacteria	N/A	3	0	0	0	0	0	2	1	0	0	0	0	0	0	0
Synechococcus sp. JA-2-3B'a(2-13)	C	Cyanobacteria	N/A	2	0	0	0	0	0	0	1	0	0	0	1	0	0	0
Synechococcus sp. JA-3-3Ab	C	Cyanobacteria	N/A	2	0	0	0	0	0	0	1	0	0	0	1	0	0	0
Synechococcus sp. PCC 7002	C	Cyanobacteria	N/A	6	0	0	0	0	0	4	1	0	0	0	1	0	0	0
Synechococcus sp. PCC 7335	D	Cyanobacteria	N/A	4	0	0	0	0	0	4	0	0	0	0	0	0	0	0
Synechocystis sp. PCC 6803	C	Cyanobacteria	extreme oligotrophs	4	0	0	0	0	0	4	0	0	0	0	0	0	0	0
Prochlorococcus marinus str. MIT 9202	D	Cyanobacteria	N/A	1	0	0	0	0	0	0	0	0	0	0	1	0	0	0
Desulfotalea psychrophila LSv54	C	Deltaproteobacteria	moderate copiotrophs	1	0	0	0	0	0	0	1	0	0	0	0	0	0	0
Geobacter metallireducens GS-15	C	Deltaproteobacteria	moderate oligotrophs	2	0	0	0	0	0	0	0	0	0	0	0	0	0	0
Plesiocystis pacifica SIR-1	D	Deltaproteobacteria	N/A	6	0	0	0	0	1	0	1	0	0	0	0	0	0	1
Campylobacterales bacterium GD 1	D	Epsilonproteobacteria	N/A	3	0	0	0	0	0	0	0	0	0	0	0	0	0	0
Sulfurovum sp. NBC37-1	C	Epsilonproteobacteria	extreme oligotrophs	1	0	0	0	0	0	0	1	0	0	0	0	0	0	0
Acinetobacter baumannii ATCC 17978	C	Gammaproteobacteria	moderate copiotrophs	22	0	0	1	0	0	16	2	0	0	0	0	2	1	0
Acinetobacter sp. ADP1	C	Gammaproteobacteria	moderate copiotrophs	22	0	0	1	0	0	15	3	0	0	0	0	2	0	0
Alcanivorax borkumensis SK2	C	Gammaproteobacteria	moderate oligotrophs	10	0	0	0	0	0	3	3	1	0	0	0	1	0	0
Alcanivorax sp. DG881	D	Gammaproteobacteria	N/A	15	1	0	0	0	0	6	2	1	0	0	1	1	0	0
gamma proteobacterium HTCC5015	D	Gammaproteobacteria	N/A	4	1	0	0	0	0	2	0	1	0	0	0	0	0	0
gamma proteobacterium NOR51-B	D	Gammaproteobacteria	N/A	32	0	0	1	0	0	28	1	0	0	0	0	1	1	0
Hahella chejuensis KCTC 2396	C	Gammaproteobacteria	moderate copiotrophs	6	0	0	0	0	0	1	2	0	0	0	1	0	0	0
Halorhodospira halophila SL1	C	Gammaproteobacteria	moderate oligotrophs	6	0	0	0	0	1	0	3	0	0	0	0	1	0	0
Marinomonas sp. MED121	D	Gammaproteobacteria	N/A	3	0	0	0	0	0	2	1	0	0	0	0	0	0	0
Methylophaga thiooxidans DMS010	D	Gammaproteobacteria	N/A	9	0	0	0	0	1	2	1	0	0	0	1	1	0	0
Nitrococcus mobilis Nb-231	D	Gammaproteobacteria	N/A	8	0	0	0	0	0	4	1	0	0	0	0	1	0	0
Nitrosococcus oceani AFC27	D	Gammaproteobacteria	N/A	3	0	0	0	0	0	0	0	0	0	0	1	1	0	0
Nitrosococcus oceani ATCC 19707	C	Gammaproteobacteria	moderate oligotrophs	7	0	0	0	0	0	2	1	0	0	0	1	1	0	1
Photobacterium profundum 3TCK	D	Gammaproteobacteria	N/A	5	0	0	0	0	0	2	1	0	0	0	2	0	0	0
Photobacterium profundum SS9	C	Gammaproteobacteria	extreme copiotrophs	7	0	0	0	0	0	3	2	0	0	0	2	0	0	0
Photobacterium sp. SKA34	D	Gammaproteobacteria	N/A	7	0	0	0	0	0	4	1	0	0	0	2	0	0	0
Pseudomonas fluorescens Pf0-1	C	Gammaproteobacteria	moderate copiotrophs	26	0	0	4	0	2	15	1	0	0	0	1	0	1	0
Psychrobacter arcticus 273-4	C	Gammaproteobacteria	extreme oligotrophs	1	0	0	0	0	0	0	1	0	0	0	0	0	0	0
Psychrobacter cryohalolentis K5	C	Gammaproteobacteria	moderate oligotrophs	4	0	0	0	0	1	1	1	0	0	0	1	0	0	0
Reinekea sp. MED297	D	Gammaproteobacteria	N/A	2	0	0	0	0	0	1	1	0	0	0	0	0	0	0
Stenotrophomonas sp. SKA14	D	Gammaproteobacteria	N/A	62	7	0	19	0	1	18	6	0	0	1	2	2	1	0
Vibrio alginolyticus 12G01	D	Gammaproteobacteria	N/A	15	0	0	1	0	1	7	3	0	0	0	3	0	0	0
Vibrio cholerae O395	C	Gammaproteobacteria	extreme copiotrophs	4	0	0	0	0	0	3	0	0	0	0	1	0	0	0
Vibrio fischeri ES114	C	Gammaproteobacteria	extreme copiotrophs	8	0	0	0	0	0	4	1	0	0	0	2	0	0	0
Vibrio fischeri MJ11	C	Gammaproteobacteria	N/A	7	0	0	0	0	0	3	1	0	0	0	2	0	0	0
Vibrio harveyi ATCC BAA-1116	C	Gammaproteobacteria	extreme copiotrophs	10	0	0	0	0	0	5	2	0	0	0	2	0	0	0
Vibrio parahaemolyticus	D	Gammaproteobacteria	extreme copiotrophs	8	0	0	0	0	2	5	1	0	0	0	0	0	0	0
Vibrio parahaemolyticus 16	D	Gammaproteobacteria	N/A	9	0	0	0	0	0	3	2	0	0	0	3	0	0	0
Vibrio shilonii AK1	D	Gammaproteobacteria	N/A	7	0	0	0	0	0	3	1	0	0	0	3	0	0	0
Vibrio sp. MED222	D	Gammaproteobacteria	N/A	12	0	0	0	0	1	6	2	0	0	0	3	0	0	0
Vibrio splendidus 12B01	D	Gammaproteobacteria	extreme copiotrophs	11	0	0	0	0	1	4	2	0	0	0	4	0	0	0
Vibrio vulnificus CMCP6	C	Gammaproteobacteria	extreme copiotrophs	9	0	0	1	0	0	4	1	0	0	0	1	0	0	0
Vibrio vulnificus YJ016	C	Gammaproteobacteria	extreme copiotrophs	7	0	0	1	0	0	2	1	0	0	0	2	0	0	0
Vibrionales bacterium SWAT-3	D	Gammaproteobacteria	N/A	10	0	0	0	0	1	3	2	0	0	0	4	0	0	0
Alteromonadales bacterium TW-7	D	Gammaproteobacteria-Alteromonadales	N/A	32	10	0	7	0	1	9	1	0	0	0	0	2	0	1
Alteromonas macleodii 'Deep ecotype'	C	Gammaproteobacteria-Alteromonadales	N/A	35	8	0	7	2	1	12	3	0	0	0	0	1	0	1
Colwellia psychrerythraea 34H	C	Gammaproteobacteria-Alteromonadales	moderate copiotrophs	30	9	0	7	0	0	9	1	0	0	0	0	2	0	0
Idiomarina baltica OS145	D	Gammaproteobacteria-Alteromonadales	N/A	17	3	0	4	0	1	6	1	0	0	0	1	1	0	0
Idiomarina loihiensis L2TR	C	Gammaproteobacteria-Alteromonadales	moderate copiotrophs	28	5	0	6	0	1	9	1	0	0	0	2	1	1	1
Marinobacter algicola DG893	D	Gammaproteobacteria-Alteromonadales	N/A	8	0	0	0	0	1	3	2	0	0	0	0	0	0	0
Marinobacter aquaeolei VT8	C	Gammaproteobacteria-Alteromonadales	moderate copiotrophs	4	0	0	0	0	0	1	2	0	0	0	1	0	0	0
Marinobacter sp. ELB17	D	Gammaproteobacteria-Alteromonadales	N/A	3	0	0	0	0	2	0	1	0	0	0	0	0	0	0
Moritella sp. PE36	D	Gammaproteobacteria-Alteromonadales	N/A	7	0	0	0	0	0	5	0	0	0	0	2	0	0	0
Pseudoalteromonas atlantica T6c	C	Gammaproteobacteria-Alteromonadales	moderate copiotrophs	60	16	0	11	1	1	26	1	0	0	0	1	3	0	0
Pseudoalteromonas haloplanktis TAC125	C	Gammaproteobacteria-Alteromonadales	moderate copiotrophs	34	5	0	11	0	1	12	2	0	0	0	1	1	0	0
Pseudoalteromonas tunicata D2	D	Gammaproteobacteria-Alteromonadales	N/A	38	8	0	12	0	0	8	2	0	0	0	1	1	0	0
Psychromonas ingrahamii 37	C	Gammaproteobacteria-Alteromonadales	moderate copiotrophs	1	0	0	0	0	0	0	1	0	0	0	0	0	0	0
Psychromonas sp. CNPT3	D	Gammaproteobacteria-Alteromonadales	N/A	1	0	0	0	0	0	0	1	0	0	0	0	0	0	0
Shewanella baltica OS155	C	Gammaproteobacteria-Alteromonadales	extreme copiotrophs	29	3	0	8	0	0	9	4	1	0	0	2	1	0	0
Shewanella baltica OS185	C	Gammaproteobacteria-Alteromonadales	extreme copiotrophs	33	5	0	10	0	0	9	4	1	0	0	2	1	0	0
Shewanella baltica OS195	C	Gammaproteobacteria-Alteromonadales	extreme copiotrophs	32	5	0	6	0	0	12	4	1	0	0	2	1	0	0
Shewanella benthica KT99	D	Gammaproteobacteria-Alteromonadales	N/A	13	0	0	6	0	0	2	2	1	0	0	1	0	0	0
Shewanella denitrificans OS217	C	Gammaproteobacteria-Alteromonadales	moderate copiotrophs	21	4	0	4	0	1	4	0	1	0	0	3	0	1	0
Shewanella frigidimarina NCIMB 400	C	Gammaproteobacteria-Alteromonadales	moderate copiotrophs	24	4	0	6	0	1	9	0	1	0	0	0	0	0	0
Shewanella loihica PV-4	C	Gammaproteobacteria-Alteromonadales	moderate copiotrophs	20	3	0	8	0	0	5	1	1	0	0	0	0	0	0
Shewanella putrefaciens CN-32	C	Gammaproteobacteria-Alteromonadales	moderate copiotrophs	22	1	0	3	0	0	10	2	1	0	0	1	0	0	1
Shewanella sp. ANA-3	C	Gammaproteobacteria-Alteromonadales	extreme copiotrophs	32	5	0	7	0	0	10	3	1	0	0	2	1	0	1
Shewanella sp. MR-4	C	Gammaproteobacteria-Alteromonadales	extreme copiotrophs	33	5	0	9	0	1	11	2	1	0	0	0	0	1	0
Shewanella sp. MR-7	C	Gammaproteobacteria-Alteromonadales	extreme copiotrophs	31	5	0	7	0	1	10	2	1	0	0	0	1	1	0
gamma proteobacterium HTCC2143	D	Gammaproteobacteria-BD1-7 clade	N/A	22	1	0	1	0	1	15	0	1	0	0	0	2	0	0
gamma proteobacterium HTCC2080	D	Gammaproteobacteria-NOR5/OM60 clade	N/A	28	2	0	3	0	1	19	1	0	0	0	0	2	0	0
gamma proteobacterium HTCC2148	D	Gammaproteobacteria-NOR5/OM60 clade	N/A	37	1	0	2	0	0	30	2	0	0	0	0	2	0	0
gamma proteobacterium NOR5-3	D	Gammaproteobacteria-NOR5/OM60 clade	N/A	27	1	0	5	0	1	16	1	0	0	0	1	1	0	0
gamma proteobacterium HTCC2207	D	Gammaproteobacteria-SAR92 clade	N/A	17	5	0	2	0	0	8	1	0	0	0	0	1	0	0
Congregibacter litoralis KT71	D	Gammaproteobacteria-OMG group	N/A	26	1	0	7	0	0	13	1	0	0	0	1	1	0	0
Chlorobium chlorochromatii CaD3	C	Green Sulfur Bacteria	extreme oligotrophs	1	0	0	0	0	0	0	0	0	0	0	0	0	0	0
Chlorobium phaeobacteroides DSM 266	C	Green Sulfur Bacteria	extreme oligotrophs	3	0	0	0	0	0	0	1	0	0	0	0	0	0	0
Chlorobium tepidum TLS	C	Green Sulfur Bacteria	extreme oligotrophs	5	0	0	0	0	0	0	2	0	0	0	0	0	0	0
Lentisphaera araneosa HTCC2155	D	Verrucomicrobia	N/A	4	0	0	0	0	1	0	0	1	0	0	0	0	0	0
Verrucomicrobiae bacterium DG1235	D	Verrucomicrobia	N/A	17	4	0	2	0	0	1	2	0	1	0	2	1	1	0
Blastopirellula marina DSM 3645	D	Planctomycetes	N/A	1	0	0	0	0	0	0	1	0	0	0	0	0	0	0
Magnetococcus sp. MC-1	C	Proteobacteria	moderate copiotrophs	2	0	0	0	0	0	0	0	0	0	0	0	0	1	0
Mariprofundus ferrooxydans PV-1	D	Proteobacteria	N/A	2	0	0	0	0	0	0	0	1	0	0	0	0	0	0
Leptospira borgpetersenii serovar Hardjo-bovis JB197	C	Spirochetes	moderate oligotrophs	3	0	0	0	0	1	0	1	0	0	0	0	1	0	0
Leptospira borgpetersenii serovar Hardjo-bovis L550	C	Spirochetes	moderate oligotrophs	5	0	0	0	0	1	1	1	0	0	0	0	1	0	0
Leptospira interrogans serovar Lai str. 56601	C	Spirochetes	N/A	10	1	0	0	0	1	2	1	0	0	0	0	1	0	1
* C-completed genome; D-draft genome
‡Information from reference [34] N/A means no data.
