# Supplementary material for: Distribution and Functions of TonB-Dependent Transporters in Marine Bacteria and Environments: Implications for Dissolved Organic Matter Utilization
Source: PLoS One. 2012 Jul 19;7(7):e41204. doi: 10.1371/journal.pone.0041204 (PMC3400609; doi:10.1371/journal.pone.0041204)
Supplement: Table S3 — The number and frequency of TBDT and ABC transporter sequences each GOS site. (XLS) [file pone.0041204.s007.xls]

## Sheet: Sheet1
GOS ID	Location description	Habitat Type	Total of ORFs	TBDT homologs	ABC transporter homologs	Frequency in total ORF for TBDT gene (%)	Frequency in total ORFs for ABC transporter gene (%)	Frequency in total ORFs for ABC and TBDT transporter genes (%)	recA-normalized TBDT gene*	recA-normalized ABC transporter gene**	TBDT gene frequency †	ABC transporter gene frequency †
GSb	Sargasso Sea , Sargasso Station 13 , Bermuda	Open Ocean	341218	2613	2627	0.77	0.77	1.54	1202	4088	7.61	25.87
GSc	Sargasso Sea , Sargasso Stations 3 , Bermuda	Open Ocean	386661	3727	2599	0.96	0.67	1.63	1714	3505	10.71	21.91
GSd	Sargasso Sea , Sargasso Station 13 , Bermuda	Open Ocean	349124	1869	2867	0.54	0.82	1.36	860	4546	5.38	28.41
GS1a	Sargasso Sea , Hydrostation S , Bermuda	Open Ocean	82740	458	179	0.55	0.22	0.77	211	231	7.54	8.25
GS1b	Sargasso Sea , Hydrostation S , Bermuda	Open Ocean	80258	174	466	0.22	0.58	0.8	80	723	3.2	28.92
GS1c	Sargasso Sea , Hydrostation S , Bermuda	Open Ocean	104624	753	840	0.72	0.8	1.52	346	1474	4.27	18.2
GS2	North American East Coast , Gulf of Maine , Canada	Coastal	128287	574	695	0.45	0.54	0.99	264	1067	4.47	18.08
GS3	North American East Coast , Browns Bank, Gulf of Maine , Canada	Coastal	65955	492	386	0.75	0.59	1.34	226	595	6.85	18.03
GS4	North American East Coast , Outside Halifax, Nova Scotia , Canada	Coastal	57229	65	332	0.11	0.58	0.69	30	509	0.91	15.42
GS7	North American East Coast , Northern Gulf of Maine , Canada	Coastal	55678	300	305	0.54	0.55	1.09	138	451	4.18	13.67
GS8	North American East Coast , Newport Harbor, RI , USA	Coastal	140933	848	1094	0.6	0.78	1.38	390	1561	3.98	15.93
GS9	North American East Coast , Block Island, NY , USA	Coastal	91204	406	589	0.45	0.65	1.1	187	934	3.82	19.06
GS13	North American East Coast , Off Nags Head, NC , USA	Coastal	136912	667	899	0.49	0.66	1.15	307	1313	5.48	23.45
GS14	North American East Coast , South of Charleston, SC , USA	Coastal	142651	699	1061	0.49	0.74	1.23	322	1759	3.54	19.33
GS5	North American East Coast , Bedford Basin, Nova Scotia , Canada	Embayment	63157	349	250	0.55	0.4	0.95	161	388	6.44	15.52
GS6	North American East Coast , Bay of Fundy, Nova Scotia , Canada	Estuary	68002	305	450	0.45	0.66	1.11	140	740	3.78	20
GS11	North American East Coast , Delaware Bay, NJ , USA	Estuary	133424	281	1096	0.21	0.82	1.03	129	1750	1.52	20.59
GS12	North American East Coast , Chesapeake Bay, MD , USA	Estuary	135306	288	1077	0.21	0.8	1.01	132	1697	1.65	21.21
GS15	Caribbean Sea , Off Key West, FL , USA	Coastal	146821	632	1149	0.43	0.78	1.21	291	1870	3.34	21.49
GS16	Caribbean Sea , Gulf of Mexico , USA	Coastal Sea	140564	742	1027	0.53	0.73	1.26	341	1608	4.16	19.61
GS19	Caribbean Sea , Northeast of Colon , Panama	Coastal	156392	648	1102	0.41	0.7	1.11	298	1752	3.17	18.64
GS17	Caribbean Sea , Yucatan Channel , Mexico	Open Ocean	291336	1371	2136	0.47	0.73	1.2	631	3391	4.57	24.57
GS18	Caribbean Sea , Rosario Bank , Honduras	Open Ocean	165160	3946	1200	2.39	0.73	3.12	1815	1963	17.97	19.44
GS21	Eastern Tropical Pacific , Gulf of Panama , Panama	Coastal	145745	578	1154	0.4	0.79	1.19	266	1849	3.37	23.41
GS22	Eastern Tropical Pacific , 250 miles from Panama City , Panama	Open Ocean	139477	508	1126	0.36	0.81	1.17	234	1759	2.85	21.45
GS23	Eastern Tropical Pacific , 30 miles from Cocos Island , Costa Rica	Open Ocean	155108	595	951	0.38	0.61	0.99	274	1517	3.11	17.24
GS25	Eastern Tropical Pacific , Dirty Rock, Cocos Island , Costa Rica	Fringing Reef	100373	237	279	0.24	0.28	0.52	109	388	5.19	18.48
GS27	Galapagos Islands , Devil's Crown, Floreana Island , Ecuador	Coastal	250616	1521	1766	0.61	0.7	1.31	700	2690	5.26	20.23
GS28	Galapagos Islands , Coastal Floreana , Ecuador	Coastal	210708	969	1356	0.46	0.64	1.1	446	2189	3.66	17.94
GS29	Galapagos Islands , North James Bay, Santigo Island , Ecuador	Coastal	151549	646	1184	0.43	0.78	1.21	297	1847	3.23	20.08
GS34	Galapagos Islands , North Seamore Island , Ecuador	Coastal	159950	457	1091	0.29	0.68	0.97	210	1662	2.41	19.1
GS35	Galapagos Islands , Wolf Island , Ecuador	Coastal	162035	1004	1249	0.62	0.77	1.39	462	1872	4.91	19.91
GS36	Galapagos Islands , Cabo Marshall, Isabella Island , Ecuador	Coastal	87770	387	627	0.44	0.71	1.15	178	632	3.63	12.9
GS26	Galapagos Islands , 134 miles NE of Galapagos , Ecuador	Open Ocean	121755	384	843	0.32	0.69	1.01	177	1368	2.46	19
GS33	Galapagos Islands , Punta Cormorant, Hypersaline Lagoon, Floreana Island , Ecuador	Hypersaline	768233	1457	5670	0.19	0.74	0.93	670	9174	4.11	56.28
GS32	Galapagos Islands , Mangrove on Isabella Island , Ecuador	Mangrove	155003	366	897	0.24	0.58	0.82	168	1406	2.05	17.15
GS30	Galapagos Islands , Upwelling, Fernandina Island	Warm Seep	500988	2473	3940	0.49	0.79	1.28	1138	6539	6.94	39.87
GS30a	Galapagos Islands , Warm seep, Roca Redonda , Ecuador	Warm Seep	438173	2445	3278	0.56	0.75	1.31	1125	5057	6.86	30.84
GS49	Polynesia Archipelagos, Outside Cooks Bay,Moorea,	Coastal	106976	296	759	0.28	0.71	0.99	136	1229	2.06	18.62
GS48a	Coral Reef ,Polynesia Archipelagos ,Moorea, Cooks Bay ,Fr. Polynesia	Coral Reef	99283	387	671	0.39	0.68	1.07	178	1051	3.56	21.02
GS51	Polynesia Archipelagos,Fr. Polynesia,Rangirora Atoll,	Coral Reef Atoll	144014	312	1217	0.22	0.85	1.07	144	2119	1.95	28.64
GS108a	Lagoon Reef ,Indian Ocean ,Coccos Keeling, Inside Lagoon ,Australia	Lagoon Reef	58404	140	415	0.24	0.71	0.95	64	672	2.37	24.89
GS108b	Lagoon Reef ,Indian Ocean ,Coccos Keeling, Inside Lagoon ,Australia	Lagoon Reef	52219	324	200	0.62	0.38	1	149	224	7.84	11.79
GS117	Indian Ocean, Seychelles,St. Anne Island,	Coastal	367489	1388	2665	0.38	0.73	1.11	638	4426	4.23	29.31
GS110a	Open Ocean ,Indian Ocean ,Indian Ocean ,International	Open Ocean	108177	355	781	0.33	0.72	1.05	163	1265	2.72	21.08
GS110b	Indian Ocean,International,Indian Ocean,	Open Ocean	41093	129	132	0.31	0.32	0.63	59	154	4.54	11.85
GS112a	Indian Ocean,International,Indian Ocean,	Open Ocean	109879	317	882	0.29	0.8	1.09	146	1428	2.28	22.31
GS113	Indian Ocean,International,Indian Ocean,	Open Ocean	125573	535	998	0.43	0.79	1.22	246	1572	3.28	20.96
GS114	Indian Ocean,International,500 Miles west of the Seychelles in the Indian Ocean,	Open Ocean	380383	992	2794	0.26	0.73	0.99	456	4585	2.98	29.97
GS119	Indian Ocean,International,International Water Outside of Reunion Island,	Open Ocean	71625	150	515	0.21	0.72	0.93	69	828	1.6	19.26
GS120	Open Ocean ,Indian Ocean ,Madagascar Waters ,Madagascar	Open Ocean	53236	104	356	0.2	0.67	0.87	48	572	1.6	19.07
GS121	Indian Ocean,International,International water between Madagascar and South Africa,	Open Ocean	130647	371	1059	0.28	0.81	1.09	171	1735	2.14	21.69
GS122a	Indian Ocean,International,International waters between Madagascar and South Africa,	Open Ocean	114208	353	837	0.31	0.73	1.04	162	1355	2.61	21.85
GS122b	Open Ocean ,Indian Ocean ,International waters between Madagascar and South Africa ,International	Open Ocean	42601	127	108	0.3	0.25	0.55	58	139	4.46	10.69
GS123	Indian Ocean,International,International water between Madagascar and South Africa,	Open Ocean	123962	412	997	0.33	0.8	1.13	190	1632	2.71	23.31
GS148	Indian Ocean, offshore Paje lagoon,East coast Zanzibar (Tanzania),	Fringing Reef	114925	594	800	0.52	0.7	1.22	273	1314	3.9	18.77
GS149	Indian Ocean, harbour region,West coast Zanzibar (Tanzania),	Harbor	124200	553	916	0.45	0.74	1.19	254	1511	3.34	19.88
The maximum and minimum data values are highlighted in red and blue in each column, respectively.
* TBDT were normalized as: (the average sequence length of all known TBDT /the length of recA)*TBDT raw homolog counts
** ABC transpoter genes were normalized as: (the length of all genes in the complete ABC transporter system/the length of recA)*ABC transpoter homolog counts
† The frequency of TBDT/ABC transpter gene was calculated as: number of size-normalized gene hits/ average number of size-normalized six single-copy gene hits (recA, atpD, gyrB, dnaK, rpoB and tufA) each site.
