# Supplementary material for: Distribution and Functions of TonB-Dependent Transporters in Marine Bacteria and Environments: Implications for Dissolved Organic Matter Utilization
Source: PLoS One. 2012 Jul 19;7(7):e41204. doi: 10.1371/journal.pone.0041204 (PMC3400609; doi:10.1371/journal.pone.0041204)
Supplement: Table S4 — A list of expressed proteins identified in proteomic analysis of Citromicrobium bathyomarinum JL354. (XLS) [file pone.0041204.s008.xls]

## Sheet: Sequence annotation table
Sequence ID	Sequence description	Gene ontology (GO)	Enzyme codes	InterProScan
gi|296281999|ref|ZP_06859997.1|	glycyl aminopeptidase	F:aminopeptidase activity; F:peptidase activity	-	IPR001478; IPR007963; IPR024191; G3DSA:2.30.42.10 (GENE3D), seg (SEG), SignalP-NN(euk) (SIGNALP), SSF55486 (SUPERFAMILY)
gi|296282005|ref|ZP_06860003.1|	S-adenosylmethionine synthetase	F:metal ion binding; F:ATP binding; C:cytoplasm; F:methionine adenosyltransferase activity; F:transferase activity; F:magnesium ion binding; F:nucleotide binding; P:one-carbon metabolic process	EC:2.5.1.6	IPR002133; IPR022628; IPR022629; IPR022630; IPR022631; IPR022636; G3DSA:3.30.300.10 (GENE3D)
gi|296282011|ref|ZP_06860009.1|	acetyl-CoA:acetoacetyl-CoA transferase subunit alpha	F:transferase activity; P:metabolic process; F:CoA-transferase activity; F:3-oxoacid CoA-transferase activity	EC:2.8.3.5	IPR004165; IPR012792; G3DSA:3.40.1080.10 (GENE3D), SSF100950 (SUPERFAMILY)
gi|296282019|ref|ZP_06860017.1|	AtsE	-		IPR019291
gi|296282021|ref|ZP_06860019.1|	chaperonin GroEL	P:cellular protein metabolic process; F:ATP binding; C:cytoplasm; P:protein folding; F:nucleotide binding; P:protein refolding; F:unfolded protein binding	-	IPR001844; IPR002423; IPR018370; G3DSA:1.10.560.10 (GENE3D), G3DSA:3.50.7.10 (GENE3D), PTHR11353:SF10 (PANTHER), seg (SEG), SSF52029 (SUPERFAMILY), SSF54849 (SUPERFAMILY)
gi|296282022|ref|ZP_06860020.1|	10 kDa chaperonin, GroES	F:ATP binding; C:cytoplasm; P:protein folding	-	IPR011032; IPR018369; IPR020818
gi|296282027|ref|ZP_06860025.1|	ribosomal protein L7/L12	F:structural constituent of ribosome; P:translation; C:ribonucleoprotein complex; C:ribosome; C:intracellular	-	IPR000206; IPR008932; IPR013823; IPR014719; G3DSA:1.20.5.710 (GENE3D), PTHR11809 (PANTHER), seg (SEG)
gi|296282028|ref|ZP_06860026.1|	50S ribosomal protein L10	F:structural constituent of ribosome; P:translation; C:ribonucleoprotein complex; P:ribosome biogenesis; C:ribosome; C:intracellular	-	IPR001790; IPR002363; IPR022973; PD968187 (PRODOM), PTHR11560 (PANTHER), seg (SEG)
gi|296282035|ref|ZP_06860033.1|	DNA-directed RNA polymerase subunit beta	F:nucleotidyltransferase activity; F:transferase activity; P:transcription, DNA-dependent; F:DNA-directed RNA polymerase activity; F:ribonucleoside binding; F:DNA binding	EC:2.7.7.6	IPR007120; IPR007121; IPR007641; IPR007642; IPR007644; IPR007645; IPR010243; IPR014724; IPR015712; IPR019462; G3DSA:2.40.50.100 (GENE3D), G3DSA:3.90.1100.10 (GENE3D), G3DSA:3.90.1110.10 (GENE3D), SSF64484 (SUPERFAMILY)
gi|296282036|ref|ZP_06860034.1|	DNA-directed RNA polymerase subunit beta'	F:nucleotidyltransferase activity; F:transferase activity; P:transcription, DNA-dependent; F:DNA-directed RNA polymerase activity; F:DNA binding	EC:2.7.7.6	IPR000722; IPR006592; IPR007066; IPR007080; IPR007081; IPR007083; IPR012754; coil (COIL), G3DSA:2.40.50.100 (GENE3D), PTHR19376 (PANTHER), PTHR19376:SF4 (PANTHER), seg (SEG), SSF64484 (SUPERFAMILY)
gi|296282042|ref|ZP_06860040.1|	pyruvate kinase	F:kinase activity; F:potassium ion binding; F:pyruvate kinase activity; P:phosphorylation; F:transferase activity; F:magnesium ion binding; F:catalytic activity; P:glycolysis	EC:2.7.1.40	IPR001697; IPR011037; IPR015793; IPR015794; IPR015795; IPR015806; IPR015813
gi|296282051|ref|ZP_06860049.1|	glycerophosphoryl diester phosphodiesterase	P:lipid metabolic process; F:phosphoric diester hydrolase activity; F:glycerophosphodiester phosphodiesterase activity; P:glycerol metabolic process; F:hydrolase activity	EC:3.1.4.46	IPR004129; IPR017946; SignalP-NN(euk) (SIGNALP)
gi|296282072|ref|ZP_06860070.1|	1-deoxy-D-xylulose-5-phosphate synthase	F:oxidoreductase activity, acting on the aldehyde or oxo group of donors, disulfide as acceptor; P:isoprenoid biosynthetic process; F:transferase activity; P:metabolic process; F:catalytic activity; P:terpenoid biosynthetic process; P:thiamin biosynthetic process; F:1-deoxy-D-xylulose-5-phosphate synthase activity	EC:1.2.4.0; EC:2.2.1.7	IPR001017; IPR005474; IPR005475; IPR005476; IPR005477; IPR009014; IPR015941; IPR020826; G3DSA:3.40.50.970 (GENE3D), PTHR11624 (PANTHER), PTHR11624:SF20 (PANTHER), seg (SEG), SSF52518 (SUPERFAMILY)
gi|296282081|ref|ZP_06860079.1|	integration host factor beta-subunit	F:DNA binding; P:regulation of transcription, DNA-dependent; C:chromosome; P:DNA recombination; P:transcription, DNA-dependent; P:regulation of translation	-	IPR000119; IPR005685; IPR010992; IPR020816; IPR023630
gi|296282104|ref|ZP_06860102.1|	hypothetical protein CbatJ_00720	P:proteolysis; F:peptidase activity; F:aminopeptidase activity; F:hydrolase activity	-	IPR003137; IPR007484; G3DSA:3.40.630.10 (GENE3D), PTHR10404 (PANTHER), PS51257 (PROFILE), seg (SEG), SignalP-NN(euk) (SIGNALP), tmhmm (TMHMM), SSF53187 (SUPERFAMILY)
gi|296282110|ref|ZP_06860108.1|	UDP-N-acetylglucosamine 1-carboxyvinyltransferase	P:cellular cell wall organization; F:transferase activity; P:regulation of cell shape; F:transferase activity, transferring alkyl or aryl (other than methyl) groups; C:cytoplasm; P:cell division; F:catalytic activity; P:UDP-N-acetylgalactosamine biosynthetic process; P:peptidoglycan biosynthetic process; F:UDP-N-acetylglucosamine 1-carboxyvinyltransferase activity; P:cell cycle	EC:2.5.1.7	IPR001986; IPR005750; IPR013792; coil (COIL), PTHR21090 (PANTHER)
gi|296282111|ref|ZP_06860109.1|	hypothetical protein CbatJ_00755	-		seg (SEG)
gi|296282118|ref|ZP_06860116.1|	leucyl-tRNA synthetase	F:ligase activity; P:tRNA aminoacylation for protein translation; F:nucleotide binding; F:leucine-tRNA ligase activity; C:cytoplasm; P:translation; F:ATP binding; P:leucyl-tRNA aminoacylation; F:aminoacyl-tRNA ligase activity	EC:6.1.1.4	IPR001412; IPR002300; IPR002302; IPR009008; IPR009080; IPR013155; IPR014729; G3DSA:1.10.730.10 (GENE3D), PTHR11946 (PANTHER), PTHR11946:SF36 (PANTHER), seg (SEG), SSF52374 (SUPERFAMILY)
gi|296282123|ref|ZP_06860121.1|	3'-5' exonuclease	P:nucleobase, nucleoside, nucleotide and nucleic acid metabolic process; F:nucleic acid binding; F:exonuclease activity; F:3'-5' exonuclease activity; C:intracellular; F:ribonuclease activity; P:cellular metabolic process; P:tRNA processing; F:hydrolase activity; C:cytoplasm; F:nucleotide binding; F:catalytic activity; F:ribonuclease III activity	EC:3.1.26.3	IPR002562; IPR012337; G3DSA:3.30.420.10 (GENE3D), PTHR12124 (PANTHER)
gi|296282129|ref|ZP_06860127.1|	MaoC domain-containing protein	P:oxidation reduction; F:oxidoreductase activity; P:metabolic process; F:enoyl-CoA hydratase activity; F:lyase activity	-	IPR002539; G3DSA:3.10.129.10 (GENE3D), PTHR13078 (PANTHER), PTHR13078:SF7 (PANTHER), SSF54637 (SUPERFAMILY)
gi|296282130|ref|ZP_06860128.1|	putative 3-ketoacyl-CoA thiolase/acetyl-CoA acetyltransferase	F:transferase activity; P:metabolic process; F:catalytic activity; F:transferase activity, transferring acyl groups other than amino-acyl groups; F:acyltransferase activity; F:acetyl-CoA C-acyltransferase activity	EC:2.3.1.16	IPR002155; IPR016038; IPR016039; IPR020613; IPR020616; IPR020617; PTHR18919:SF14 (PANTHER), seg (SEG)
gi|296282135|ref|ZP_06860133.1|	zinc metalloproteinase	P:proteolysis; F:metallopeptidase activity; F:signal transducer activity; P:signal transduction; F:metalloendopeptidase activity; F:hydrolase activity; F:peptidase activity	EC:3.4.24.0	IPR000718; IPR008753; IPR018497; IPR024079; PTHR11733:SF18 (PANTHER), seg (SEG), SignalP-NN(euk) (SIGNALP), SSF55486 (SUPERFAMILY)
gi|296282143|ref|ZP_06860141.1|	hypothetical protein CbatJ_00915	-		coil (COIL), PS51257 (PROFILE), seg (SEG), SignalP-NN(euk) (SIGNALP)
gi|296282148|ref|ZP_06860146.1|	alkaline phosphatase family protein	F:phosphatase activity; P:dephosphorylation; P:metabolic process; F:catalytic activity; F:alkaline phosphatase activity; F:hydrolase activity; F:peptidoglycan glycosyltransferase activity; F:transferase activity; F:transferase activity, transferring glycosyl groups	EC:3.1.3.0	IPR001952; IPR017849; IPR017850; PTHR11596 (PANTHER), seg (SEG), SignalP-NN(euk) (SIGNALP), tmhmm (TMHMM)
gi|296282159|ref|ZP_06860157.1|	hypothetical protein CbatJ_00995	F:oxidoreductase activity, acting on single donors with incorporation of molecular oxygen, incorporation of two atoms of oxygen; P:metabolic process; F:catalytic activity	EC:1.13.11.0	IPR004360; G3DSA:3.10.180.10 (GENE3D), SSF54593 (SUPERFAMILY)
gi|296282160|ref|ZP_06860158.1|	peptidase M24	P:cellular process; F:hydrolase activity; F:aminopeptidase activity; F:metal ion binding; P:proteolysis; F:metalloexopeptidase activity; F:manganese ion binding	EC:3.4.11.0	IPR000587; IPR000994; G3DSA:3.40.350.10 (GENE3D), PTHR10804 (PANTHER), PTHR10804:SF6 (PANTHER), SSF53092 (SUPERFAMILY)
gi|296282161|ref|ZP_06860159.1|	oligopeptidase B	P:proteolysis; F:serine-type endopeptidase activity; F:serine-type peptidase activity; F:peptidase activity; F:hydrolase activity	EC:3.4.21.0	IPR001375; IPR002470; IPR004106; IPR023302; G3DSA:3.40.50.1820 (GENE3D), PTHR11757:SF3 (PANTHER), seg (SEG), SignalP-NN(euk) (SIGNALP), SSF53474 (SUPERFAMILY)
gi|296282169|ref|ZP_06860167.1|	short-chain dehydrogenase/reductase SDR	P:oxidation reduction; F:binding; F:oxidoreductase activity; P:metabolic process; F:catalytic activity	-	IPR002198; IPR002347; IPR016040; PTHR24316 (PANTHER), PTHR24316:SF107 (PANTHER), SSF51735 (SUPERFAMILY)
gi|296282170|ref|ZP_06860168.1|	alanine dehydrogenase	P:oxidation reduction; F:oxidoreductase activity; F:alanine dehydrogenase activity	EC:1.4.1.1	IPR007698; IPR007886; IPR008141; IPR008143; PR00411 (PRINTS), G3DSA:3.40.50.1770 (GENE3D), G3DSA:3.50.50.60 (GENE3D), PTHR10160 (PANTHER), seg (SEG), SSF51735 (SUPERFAMILY), SSF52283 (SUPERFAMILY)
gi|296282171|ref|ZP_06860169.1|	phosphate binding protein, putative	-		IPR024370; G3DSA:3.40.190.10 (GENE3D), PS51257 (PROFILE), seg (SEG), SignalP-NN(euk) (SIGNALP), SSF53850 (SUPERFAMILY)
gi|296282189|ref|ZP_06860187.1|	hypothetical protein CbatJ_01145	-		IPR019223; seg (SEG), SignalP-NN(euk) (SIGNALP), tmhmm (TMHMM)
gi|296282196|ref|ZP_06860194.1|	propionyl-CoA carboxylase, beta subunit, putative	F:ligase activity; F:propionyl-CoA carboxylase activity; F:methylcrotonoyl-CoA carboxylase activity; F:transferase activity	EC:6.4.1.3; EC:6.4.1.4	IPR000022; IPR011762; IPR011763; G3DSA:3.90.226.10 (GENE3D), PTHR22855 (PANTHER), PTHR22855:SF13 (PANTHER), SSF52096 (SUPERFAMILY)
gi|296282200|ref|ZP_06860198.1|	DNA gyrase, B subunit	C:chromosome; F:ATP binding; F:nucleotide binding; P:DNA topological change; F:DNA topoisomerase (ATP-hydrolyzing) activity; F:DNA topoisomerase activity; F:isomerase activity; F:DNA binding	EC:5.99.1.3	IPR000565; IPR001241; IPR002288; IPR003594; IPR006171; IPR011557; IPR013506; IPR013759; IPR013760; IPR014721; IPR018522; IPR020568; PTHR10169 (PANTHER), PTHR10169:SF20 (PANTHER), seg (SEG)
gi|296282240|ref|ZP_06860238.1|	thioredoxin	P:cell redox homeostasis; F:binding; F:electron carrier activity; P:glycerol ether metabolic process; F:protein disulfide oxidoreductase activity	-	IPR005746; IPR011717; IPR011990; IPR012336; IPR013766; IPR017937; PTHR10438:SF104 (PANTHER), seg (SEG), SSF48452 (SUPERFAMILY)
gi|296282257|ref|ZP_06860255.1|	hypothetical protein CbatJ_01485	P:flagellum organization; C:flagellum; C:integral to membrane	-	IPR022781; seg (SEG), SignalP-NN(euk) (SIGNALP), tmhmm (TMHMM)
gi|296282269|ref|ZP_06860267.1|	flagellin	C:flagellum; F:structural molecule activity; C:bacterial-type flagellum filament; C:bacterial-type flagellum; P:ciliary or flagellar motility	-	IPR001029; IPR001492; coil (COIL), G3DSA:1.20.1330.10 (GENE3D), seg (SEG), SSF64518 (SUPERFAMILY)
gi|296282291|ref|ZP_06860289.1|	trehalose-phosphatase	P:trehalose biosynthetic process; P:metabolic process; F:catalytic activity; F:hydrolase activity; F:trehalose-phosphatase activity		IPR003337; IPR006379; IPR023214; PTHR10788 (PANTHER), PTHR10788:SF6 (PANTHER), seg (SEG)
gi|296282297|ref|ZP_06860295.1|	TonB-dependent receptor-like protein	F:receptor activity; C:membrane; C:cell outer membrane; P:transport; C:plasma membrane; F:transporter activity; C:integral to membrane	-	IPR000531; IPR012910; seg (SEG), SignalP-NN(euk) (SIGNALP), tmhmm (TMHMM), SSF56935 (SUPERFAMILY)
gi|296282299|ref|ZP_06860297.1|	response regulator receiver modulated GAF sensor protein	F:photoreceptor activity; P:phosphorylation; P:protein-chromophore linkage; P:detection of visible light; F:kinase activity; P:two-component signal transduction system (phosphorelay); P:regulation of transcription, DNA-dependent; F:receptor activity; F:G-protein coupled photoreceptor activity; F:two-component response regulator activity; C:membrane; P:signal transduction; F:signal transducer acti…	-	IPR001294; IPR001789; IPR003018; IPR009219; IPR011006; IPR011102; IPR013515; IPR013654; IPR016132; G3DSA:3.30.450.40 (GENE3D), G3DSA:3.40.50.2300 (GENE3D), PTHR24761 (PANTHER), PTHR24761:SF188 (PANTHER), seg (SEG), SSF55781 (SUPERFAMILY)
gi|296282303|ref|ZP_06860301.1|	hypothetical protein CbatJ_01715	-		IPR008863; seg (SEG)
gi|296282315|ref|ZP_06860313.1|	NusG antitermination factor	P:regulation of transcription, DNA-dependent; F:transcription elongation regulator activity; P:transcription termination; P:transcription, DNA-dependent; P:positive regulation of RNA elongation from RNA polymerase II promoter; P:transcription antitermination	-	IPR001062; IPR005824; IPR006645; IPR008991; IPR014722; IPR015869; seg (SEG)
gi|296282318|ref|ZP_06860316.1|	50S ribosomal protein L11	F:structural constituent of ribosome; F:RNA binding; P:translation; C:ribonucleoprotein complex; C:ribosome; F:rRNA binding	-	IPR000911; IPR006519; IPR020783; IPR020784; IPR020785; PD001367 (PRODOM), PTHR11661:SF4 (PANTHER)
gi|296282326|ref|ZP_06860324.1|	putative aromatic amino acid degradation protein	P:metabolic process; F:catalytic activity; F:hydrolase activity; F:fumarylacetoacetase activity	-	IPR002529; IPR011234; PTHR11820 (PANTHER), PTHR11820:SF3 (PANTHER)
gi|296282327|ref|ZP_06860325.1|	glutathione transferase zeta 1	C:cytoplasm; F:transferase activity; F:catalytic activity; P:aromatic amino acid family metabolic process; F:isomerase activity; F:maleylacetoacetate isomerase activity; F:hydrolase activity	-	IPR004045; IPR005955; IPR010987; IPR012336; IPR017933; PTHR11260 (PANTHER)
gi|296282328|ref|ZP_06860326.1|	glutaryl-CoA dehydrogenase	P:oxidation reduction; F:oxidoreductase activity; F:acyl-CoA dehydrogenase activity; P:metabolic process; F:oxidoreductase activity, acting on the CH-CH group of donors; F:FAD binding; F:glutaryl-CoA dehydrogenase activity	EC:1.3.99.7	IPR006089; IPR006090; IPR006091; IPR006092; IPR009075; IPR009100; IPR013786; PTHR10909 (PANTHER), PTHR10909:SF169 (PANTHER), seg (SEG)
gi|296282333|ref|ZP_06860331.1|	von Willebrand factor type A domain-containing protein	-		IPR002035; IPR021908; IPR022156; G3DSA:3.40.50.410 (GENE3D), PTHR10166 (PANTHER), PTHR10166:SF24 (PANTHER), PS51257 (PROFILE), seg (SEG), SignalP-NN(euk) (SIGNALP), SSF53300 (SUPERFAMILY)
gi|296282346|ref|ZP_06860344.1|	excinuclease ABC subunit B	F:excinuclease ABC activity; F:helicase activity; P:nucleotide-excision repair; F:hydrolase activity; P:response to DNA damage stimulus; F:DNA binding; F:nucleic acid binding; F:nucleotide binding; C:cytoplasm; F:ATP binding; P:DNA repair; F:nuclease activity; P:SOS response	-	IPR001650; IPR001943; IPR004807; IPR006935; IPR009055; IPR014001; IPR024759; coil (COIL), G3DSA:3.40.50.300 (GENE3D), G3DSA:4.10.860.10 (GENE3D), PTHR24029:SF8 (PANTHER), seg (SEG), SSF52540 (SUPERFAMILY)
gi|296282347|ref|ZP_06860345.1|	hypothetical protein CbatJ_01935	F:calcium ion binding		IPR022061; PS51257 (PROFILE), seg (SEG), SignalP-NN(euk) (SIGNALP)
gi|296282362|ref|ZP_06860360.1|	membrane GTPase	F:GTP binding; F:GTPase activity; P:GTP catabolic process; F:nucleotide binding; C:intracellular	-	IPR000640; IPR000795; IPR004161; IPR005225; IPR006298; IPR009000; IPR009022; G3DSA:2.40.30.10 (GENE3D), G3DSA:3.30.70.870 (GENE3D), G3DSA:3.40.50.300 (GENE3D), PTHR23115 (PANTHER), SSF52540 (SUPERFAMILY)
gi|296282378|ref|ZP_06860376.1|	succinylarginine dihydrolase	F:hydrolase activity; F:N-succinylarginine dihydrolase activity; P:arginine metabolic process; P:arginine catabolic process to glutamate; P:arginine catabolic process	EC:3.5.3.23	IPR007079; seg (SEG), SSF55909 (SUPERFAMILY)
gi|296282385|ref|ZP_06860383.1|	leucyl aminopeptidase	F:hydrolase activity; C:cytoplasm; F:metalloexopeptidase activity; F:peptidase activity; P:proteolysis; C:intracellular; P:protein metabolic process; F:metal ion binding; F:manganese ion binding; F:aminopeptidase activity	EC:3.4.11.0	IPR000819; IPR008283; IPR011356; IPR023042; G3DSA:3.40.220.10 (GENE3D), G3DSA:3.40.630.10 (GENE3D), PTHR11963 (PANTHER), seg (SEG), SSF52949 (SUPERFAMILY), SSF53187 (SUPERFAMILY)
gi|296282397|ref|ZP_06860395.1|	3-oxo-(acyl) acyl carrier protein reductase	P:oxidation reduction; F:binding; F:oxidoreductase activity; P:metabolic process; F:catalytic activity; F:3alpha,7alpha,12alpha-trihydroxy-5beta-cholest-24-enoyl-CoA hydratase activity; F:lyase activity; F:3-hydroxyacyl-CoA dehydrogenase activity	-	IPR002198; IPR002347; IPR016040; IPR020842; IPR020904; PTHR24316 (PANTHER), PTHR24316:SF50 (PANTHER), seg (SEG), SSF51735 (SUPERFAMILY)
gi|296282398|ref|ZP_06860396.1|	prolyl oligopeptidase family protein	P:proteolysis; F:serine-type endopeptidase activity; F:serine-type peptidase activity; F:hydrolase activity	EC:3.4.21.0	IPR001375; IPR002470; IPR004106; G3DSA:3.40.50.1820 (GENE3D), PTHR11757:SF2 (PANTHER), PS51257 (PROFILE), SignalP-NN(euk) (SIGNALP), tmhmm (TMHMM), SSF53474 (SUPERFAMILY)
gi|296282401|ref|ZP_06860399.1|	hypothetical protein CbatJ_02205	F:molecular_function; P:biological_process; C:cellular_component		seg (SEG), SignalP-NN(euk) (SIGNALP)
gi|296282406|ref|ZP_06860404.1|	F0F1 ATP synthase subunit beta	P:ATP synthesis coupled proton transport; C:proton-transporting ATP synthase complex, catalytic core F(1); C:proton-transporting two-sector ATPase complex; F:hydrogen ion transporting ATP synthase activity, rotational mechanism; P:ATP metabolic process; F:nucleotide binding; F:proton-transporting ATPase activity, rotational mechanism; P:plasma membrane ATP synthesis coupled proton transport; F:nu…	EC:3.6.3.6
gi|296282409|ref|ZP_06860407.1|	F0F1 ATP synthase subunit alpha	P:ATP synthesis coupled proton transport; F:hydrolase activity; C:proton-transporting two-sector ATPase complex, catalytic domain; F:ATP binding; C:membrane; P:ATP metabolic process; F:hydrogen ion transporting ATP synthase activity, rotational mechanism; C:proton-transporting ATP synthase complex, catalytic core F(1); F:proton-transporting ATPase activity, rotational mechanism; P:proton transpor…	-
gi|296282418|ref|ZP_06860416.1|	NAD-dependent aldehyde dehydrogenase	P:oxidation reduction; F:oxidoreductase activity; P:metabolic process; F:aldehyde dehydrogenase (NAD) activity	EC:1.2.1.3
gi|296282436|ref|ZP_06860434.1|	cysteinyl-tRNA synthetase	F:ATP binding; P:translation; P:cysteinyl-tRNA aminoacylation; C:cytoplasm; F:aminoacyl-tRNA ligase activity; F:nucleotide binding; P:tRNA aminoacylation for protein translation; F:cysteine-tRNA ligase activity; F:ligase activity; F:metal ion binding	EC:6.1.1.16
gi|296282438|ref|ZP_06860436.1|	aldehyde dehydrogenase	P:oxidation reduction; F:oxidoreductase activity; P:metabolic process; F:aldehyde dehydrogenase (NAD) activity; F:succinate-semialdehyde dehydrogenase activity	EC:1.2.1.3
gi|296282474|ref|ZP_06860472.1|	peptidyl-prolyl cis-trans isomerase, cyclophilin-type	F:peptidyl-prolyl cis-trans isomerase activity; P:protein folding; P:protein peptidyl-prolyl isomerization; F:isomerase activity	EC:5.2.1.8
gi|296282485|ref|ZP_06860483.1|	hypothetical protein CbatJ_02635	C:integral to membrane; C:membrane; C:cell outer membrane; C:plasma membrane; C:bacterial-type flagellum; F:motor activity; P:ciliary or flagellar motility; C:outer membrane	-
gi|296282494|ref|ZP_06860492.1|	Fe2+/Zn2+ uptake regulation protein	P:regulation of transcription, DNA-dependent; P:transcription, DNA-dependent; F:transcription factor activity	-	IPR002481; SSF46785 (SUPERFAMILY)
gi|296282499|ref|ZP_06860497.1|	hypothetical protein CbatJ_02705	P:iron-sulfur cluster assembly; F:iron ion binding; F:iron-sulfur cluster binding	-	IPR001075; IPR014824; IPR017065; PTHR11178 (PANTHER), SSF117916 (SUPERFAMILY)
gi|296282500|ref|ZP_06860498.1|	peptidase, M16 family protein	F:metal ion binding; P:proteolysis; F:catalytic activity; F:zinc ion binding; F:metalloendopeptidase activity; F:peptidase activity	-	IPR007863; IPR011237; IPR011249; IPR011765; PTHR11851 (PANTHER), PTHR11851:SF63 (PANTHER), seg (SEG)
gi|296282553|ref|ZP_06860551.1|	branched-chain amino acid aminotransferase	F:transferase activity; P:branched chain family amino acid biosynthetic process; P:branched chain family amino acid metabolic process; F:transaminase activity; F:branched-chain-amino-acid transaminase activity; F:catalytic activity; P:metabolic process; ; ; P:cellular amino acid biosynthetic process;	EC:2.6.1.42	IPR001544; IPR005786; IPR018300; G3DSA:3.20.10.10 (GENE3D), G3DSA:3.30.470.10 (GENE3D), seg (SEG)
gi|296282571|ref|ZP_06860569.1|	putative outer membrane receptor for iron transport	F:receptor activity; C:membrane; C:cell outer membrane; P:transport; C:plasma membrane; F:transporter activity; F:iron ion binding; F:siderophore-iron transmembrane transporter activity; P:siderophore transport		IPR000531; IPR006311; IPR012910; seg (SEG), tmhmm (TMHMM), SSF56935 (SUPERFAMILY)
gi|296282577|ref|ZP_06860575.1|	30S ribosomal protein S12	F:structural constituent of ribosome; C:ribonucleoprotein complex; F:rRNA binding; P:translation; F:RNA binding; C:ribosome; C:intracellular; F:tRNA binding; C:small ribosomal subunit	-	IPR005679; IPR006032; IPR012340; IPR016027
gi|296282578|ref|ZP_06860576.1|	30S ribosomal protein S7	F:structural constituent of ribosome; C:ribonucleoprotein complex; F:rRNA binding; P:translation; F:RNA binding; C:ribosome; C:intracellular; F:tRNA binding; C:small ribosomal subunit	-	IPR000235; IPR005717; IPR020606; IPR023798
gi|296282579|ref|ZP_06860577.1|	elongation factor G	P:GTP catabolic process; P:translational elongation; F:nucleotide binding; C:cytoplasm; P:translation; F:GTP binding; F:translation elongation factor activity; C:intracellular; F:GTPase activity	-	IPR000640; IPR000795; IPR004161; IPR004540; IPR005225; IPR005517; IPR009000; IPR009022; IPR014721; IPR020568; G3DSA:2.40.30.10 (GENE3D), G3DSA:3.30.70.870 (GENE3D), G3DSA:3.40.50.300 (GENE3D), PTHR23115 (PANTHER), PTHR23115:SF84 (PANTHER), seg (SEG), SSF52540 (SUPERFAMILY)
gi|296282580|ref|ZP_06860578.1|	elongation factor Tu	P:GTP catabolic process; P:translational elongation; F:nucleotide binding; C:cytoplasm; P:translation; F:GTP binding; F:translation elongation factor activity; C:intracellular; F:GTPase activity; F:hydrolase activity	-	IPR000795; IPR004160; IPR004161; IPR004541; IPR005225; IPR009000; IPR009001; G3DSA:2.40.30.10 (GENE3D), G3DSA:3.40.50.300 (GENE3D), PTHR23115 (PANTHER), seg (SEG), SSF52540 (SUPERFAMILY)
gi|296282582|ref|ZP_06860580.1|	50S ribosomal protein L3	F:structural constituent of ribosome; F:RNA binding; P:translation; C:ribonucleoprotein complex; C:ribosome; F:rRNA binding; C:intracellular	-	IPR000597; IPR009000; IPR019926; IPR019927; G3DSA:2.40.30.10 (GENE3D), G3DSA:4.10.960.10 (GENE3D)
gi|296282583|ref|ZP_06860581.1|	50S ribosomal protein L4	F:structural constituent of ribosome; F:RNA binding; P:translation; C:ribonucleoprotein complex; C:ribosome; F:rRNA binding	-	IPR002136; IPR013005; IPR023574
gi|296282584|ref|ZP_06860582.1|	50S ribosomal protein L23	F:structural constituent of ribosome; F:RNA binding; P:translation; F:nucleotide binding; C:ribonucleoprotein complex; C:ribosome; F:rRNA binding; C:intracellular	-	IPR001014; IPR012677; IPR012678; IPR013025; PTHR11620 (PANTHER)
gi|296282586|ref|ZP_06860584.1|	30S ribosomal protein S19	F:structural constituent of ribosome; F:RNA binding; P:translation; C:small ribosomal subunit; C:ribonucleoprotein complex; C:ribosome; F:rRNA binding; F:transferase activity; C:cytosolic small ribosomal subunit	-	IPR002222; IPR005732; IPR020934; IPR023575; PTHR11880:SF6 (PANTHER)
gi|296282589|ref|ZP_06860587.1|	50S ribosomal protein L16	F:structural constituent of ribosome; F:RNA binding; P:translation; F:tRNA binding; C:ribonucleoprotein complex; C:ribosome; F:rRNA binding; C:intracellular; F:lyase activity; P:ribosome assembly	-	IPR000114; IPR016180; IPR020798; G3DSA:3.90.1170.10 (GENE3D), PTHR12220:SF19 (PANTHER)
gi|296282591|ref|ZP_06860589.1|	ribosomal protein S17	F:structural constituent of ribosome; F:RNA binding; P:translation; C:ribonucleoprotein complex; C:ribosome; F:rRNA binding; C:intracellular	-	IPR000266; IPR012340; IPR016027; IPR019979; IPR019984; seg (SEG)
gi|296282592|ref|ZP_06860590.1|	50S ribosomal protein L14	F:structural constituent of ribosome; F:RNA binding; P:translation; C:large ribosomal subunit; C:ribonucleoprotein complex; C:ribosome; F:rRNA binding; P:signal transduction; P:regulation of transcription, DNA-dependent	-	IPR000218; IPR005745; IPR019972; IPR023571
gi|296282593|ref|ZP_06860591.1|	50S ribosomal protein L24	F:structural constituent of ribosome; F:RNA binding; P:translation; C:ribonucleoprotein complex; C:ribosome; F:rRNA binding; C:intracellular	-	IPR003256; IPR005824; IPR005825; IPR008991; IPR014723
gi|296282596|ref|ZP_06860594.1|	30S ribosomal protein S8	F:structural constituent of ribosome; F:RNA binding; P:translation; C:ribonucleoprotein complex; C:ribosome; F:rRNA binding; C:intracellular	-	IPR000630; G3DSA:3.30.1370.30 (GENE3D), G3DSA:3.30.1490.10 (GENE3D)
gi|296282597|ref|ZP_06860595.1|	50S ribosomal protein L6	F:structural constituent of ribosome; F:RNA binding; P:translation; C:ribonucleoprotein complex; C:ribosome; F:rRNA binding; C:intracellular	-	IPR000702; IPR002358; IPR019906; IPR020040
gi|296282598|ref|ZP_06860596.1|	50S ribosomal protein L18	F:structural constituent of ribosome; F:RNA binding; P:translation; C:ribonucleoprotein complex; C:ribosome; F:rRNA binding; C:intracellular; P:oxidation reduction; F:oxidoreductase activity	-	IPR004389; IPR005484; G3DSA:3.30.420.100 (GENE3D), PTHR12899 (PANTHER), SSF53137 (SUPERFAMILY)
gi|296282601|ref|ZP_06860599.1|	50S ribosomal protein L15	F:structural constituent of ribosome; F:RNA binding; P:translation; C:large ribosomal subunit; C:ribonucleoprotein complex; C:ribosome; F:rRNA binding; C:intracellular	-	IPR005749; IPR021131; G3DSA:3.100.10.10 (GENE3D), seg (SEG)
gi|296282606|ref|ZP_06860604.1|	30S ribosomal protein S11	F:structural constituent of ribosome; F:RNA binding; P:translation; C:ribonucleoprotein complex; C:ribosome; F:rRNA binding; C:intracellular	-	IPR001971; IPR018102; IPR019981; PTHR11759:SF3 (PANTHER), seg (SEG), SSF53137 (SUPERFAMILY)
gi|296282607|ref|ZP_06860605.1|	DNA-directed RNA polymerase subunit alpha	F:nucleotidyltransferase activity; F:transferase activity; P:transcription, DNA-dependent; F:DNA-directed RNA polymerase activity; F:protein dimerization activity; F:DNA binding	EC:2.7.7.6	IPR009025; IPR011260; IPR011261; IPR011262; IPR011263; IPR011773; G3DSA:1.10.150.20 (GENE3D), PTHR11800 (PANTHER), PTHR11800:SF4 (PANTHER)
gi|296282608|ref|ZP_06860606.1|	50S ribosomal protein L17	F:structural constituent of ribosome; P:translation; C:ribonucleoprotein complex; C:ribosome; C:intracellular	-	IPR000456
gi|296282610|ref|ZP_06860608.1|	beta-Ig-H3/fasciclin	-		IPR000782; PTHR10900 (PANTHER), PTHR10900:SF3 (PANTHER), PS51257 (PROFILE), SignalP-NN(euk) (SIGNALP), tmhmm (TMHMM)
gi|296282612|ref|ZP_06860610.1|	prolyl oligopeptidase	P:proteolysis; F:serine-type endopeptidase activity; F:serine-type peptidase activity; F:hydrolase activity	-	IPR001375; IPR002470; IPR002471; IPR004106; IPR023302; G3DSA:3.40.50.1820 (GENE3D), PTHR11757:SF2 (PANTHER), seg (SEG), SignalP-NN(euk) (SIGNALP), SSF53474 (SUPERFAMILY)
gi|296282619|ref|ZP_06860617.1|	2-oxoglutarate dehydrogenase, E3 component, lipoamide dehydrogenase	P:oxidation reduction; P:cell redox homeostasis; F:oxidoreductase activity; C:cytoplasm; F:dihydrolipoyl dehydrogenase activity; F:FAD binding	EC:1.8.1.4	IPR004099; IPR006258; IPR012999; IPR013027; IPR016156; IPR023753; PR00411 (PRINTS), G3DSA:3.50.50.60 (GENE3D), PTHR22912 (PANTHER), seg (SEG), SSF51905 (SUPERFAMILY)
gi|296282621|ref|ZP_06860619.1|	2-oxoglutarate dehydrogenase E1 component	F:oxidoreductase activity, acting on the aldehyde or oxo group of donors, disulfide as acceptor; F:thiamin pyrophosphate binding; P:metabolic process; P:glycolysis; F:oxoglutarate dehydrogenase (succinyl-transferring) activity; P:oxidation reduction; F:oxidoreductase activity	EC:1.2.4.2	IPR001017; IPR005475; IPR011603; G3DSA:3.40.50.970 (GENE3D), SSF52518 (SUPERFAMILY)
gi|296282622|ref|ZP_06860620.1|	succinyl-CoA synthetase, alpha subunit	F:ligase activity; F:succinate-CoA ligase (ADP-forming) activity; F:nucleotide binding; P:tricarboxylic acid cycle; F:ATP binding; F:catalytic activity; F:ATP citrate synthase activity; P:metabolic process; F:binding	EC:2.3.3.8; EC:6.2.1.5	IPR003781; IPR005810; IPR005811; IPR016040; IPR016102; IPR017440; PTHR11117 (PANTHER), seg (SEG), SSF51735 (SUPERFAMILY)
gi|296282623|ref|ZP_06860621.1|	malate dehydrogenase, NAD-dependent	F:L-malate dehydrogenase activity; P:cellular carbohydrate metabolic process; P:tricarboxylic acid cycle; P:oxidation reduction; P:carbohydrate metabolic process; F:oxidoreductase activity, acting on the CH-OH group of donors, NAD or NADP as acceptor; F:oxidoreductase activity; F:catalytic activity; P:malate metabolic process; P:metabolic process; F:binding; F:L-lactate dehydrogenase activity; P:…	EC:1.1.1.27; EC:1.1.1.37	IPR001236; IPR001557; IPR011275; IPR015955; IPR016040; IPR022383; PTHR11540 (PANTHER), PTHR11540:SF4 (PANTHER), seg (SEG), SignalP-NN(euk) (SIGNALP), tmhmm (TMHMM), SSF51735 (SUPERFAMILY)
gi|296282633|ref|ZP_06860631.1|	peptidyl-dipeptidase DCP	P:proteolysis; F:metallopeptidase activity; F:hydrolase activity; F:peptidase activity; F:metalloendopeptidase activity; F:carboxypeptidase activity	EC:3.4.24.0	IPR001567; IPR024077; IPR024079; IPR024080; PTHR11804 (PANTHER), PTHR11804:SF8 (PANTHER), seg (SEG), SignalP-NN(euk) (SIGNALP), SSF55486 (SUPERFAMILY)
gi|296282641|ref|ZP_06860639.1|	hypothetical protein CbatJ_03415	F:DNA binding		coil (COIL)
gi|296282665|ref|ZP_06860663.1|	dihydrodipicolinate synthase	P:diaminopimelate biosynthetic process; C:cytoplasm; P:metabolic process; F:catalytic activity; P:cellular amino acid biosynthetic process; F:lyase activity; P:lysine biosynthetic process; F:dihydrodipicolinate synthase activity	EC:4.2.1.52	IPR002220; IPR005263; IPR013785; IPR020624; MF_00418 (HAMAP), PTHR12128:SF10 (PANTHER), SSF51569 (SUPERFAMILY)
gi|296282669|ref|ZP_06860667.1|	SsrA-binding protein	F:RNA binding; P:translation; C:cytoplasm	-	IPR000037; IPR020081; IPR023620
gi|296282675|ref|ZP_06860673.1|	glutathione-regulated potassium-efflux system protein	F:solute:hydrogen antiporter activity; C:integral to membrane; F:antiporter activity; P:potassium ion transport; P:cation transport; P:ion transport; P:transport; F:catalytic activity; P:transmembrane transport; P:metabolic process; F:binding; F:cation transmembrane transporter activity	-	IPR003148; IPR006153; IPR016040; PTHR16254 (PANTHER), seg (SEG), tmhmm (TMHMM), SSF51735 (SUPERFAMILY)
gi|296282678|ref|ZP_06860676.1|	isocitrate dehydrogenase	P:isocitrate metabolic process; F:NAD or NADH binding; P:tricarboxylic acid cycle; P:oxidation reduction; F:oxidoreductase activity, acting on the CH-OH group of donors, NAD or NADP as acceptor; F:oxidoreductase activity; F:isocitrate dehydrogenase (NADP+) activity; F:metal ion binding; F:magnesium ion binding; P:glyoxylate cycle	EC:1.1.1.42	IPR004790; IPR019818; IPR024084; SSF53659 (SUPERFAMILY)
gi|296282681|ref|ZP_06860679.1|	hypothetical protein CbatJ_03615	-		IPR010836
gi|296282684|ref|ZP_06860682.1|	DNA and RNA helicase	F:helicase activity; F:nucleic acid binding; F:ATP binding; F:hydrolase activity; F:nucleotide binding; F:ATP-dependent helicase activity	-	IPR000629; IPR001650; IPR011545; IPR014001; IPR014014; G3DSA:3.40.50.300 (GENE3D), PTHR24031 (PANTHER), PTHR24031:SF51 (PANTHER), seg (SEG), SSF52540 (SUPERFAMILY)
gi|296282687|ref|ZP_06860685.1|	hypothetical protein CbatJ_03645	-		seg (SEG)
gi|296282688|ref|ZP_06860686.1|	hypothetical protein CbatJ_03650	-		seg (SEG), SignalP-NN(euk) (SIGNALP)
gi|296282693|ref|ZP_06860691.1|	FKBP-type peptidyl-prolyl cis-trans isomerase	F:peptidyl-prolyl cis-trans isomerase activity; P:protein folding; P:protein peptidyl-prolyl isomerization; F:isomerase activity; P:peptidyl-proline modification; C:membrane; F:FK506 binding	-	IPR001179; G3DSA:3.10.50.40 (GENE3D), PTHR24647 (PANTHER), PTHR24647:SF31 (PANTHER), SSF54534 (SUPERFAMILY)
gi|296282694|ref|ZP_06860692.1|	peptide methionine sulfoxide reductase	P:oxidation reduction; F:oxidoreductase activity, acting on sulfur group of donors, disulfide as acceptor; F:oxidoreductase activity; P:protein metabolic process; F:peptide-methionine-(S)-S-oxide reductase activity; P:protein modification process	EC:1.8.4.11	IPR002569; PTHR10173 (PANTHER), PTHR10173:SF4 (PANTHER)
gi|296282704|ref|ZP_06860702.1|	TonB-dependent receptor	F:receptor activity; C:membrane; P:transport; F:transporter activity; C:cell outer membrane; C:plasma membrane	-	IPR000531; IPR010104; IPR012910; seg (SEG), SignalP-NN(euk) (SIGNALP), tmhmm (TMHMM), SSF56935 (SUPERFAMILY)
gi|296282725|ref|ZP_06860723.1|	hypothetical protein CbatJ_03849	P:metabolic process; F:catalytic activity; F:molecular_function; P:biological_process; C:cellular_component	-	IPR009003; IPR019500; G3DSA:2.40.10.10 (GENE3D), seg (SEG), SignalP-NN(euk) (SIGNALP)
gi|296282729|ref|ZP_06860727.1|	transglutaminase-like protein	P:protein catabolic process; F:peptidase activity		IPR002931; IPR013589; G3DSA:3.90.260.10 (GENE3D), seg (SEG), SSF54001 (SUPERFAMILY)
gi|296282739|ref|ZP_06860737.1|	aminopeptidase N	F:metallopeptidase activity; F:zinc ion binding; F:aminopeptidase activity; C:integral to membrane	-	IPR001930; IPR014782; coil (COIL), PTHR11533:SF11 (PANTHER), PF12730 (PFAM), seg (SEG), SignalP-NN(euk) (SIGNALP), tmhmm (TMHMM), SSF55486 (SUPERFAMILY)
gi|296282758|ref|ZP_06860756.1|	Rieske (2Fe-2S) domain-containing protein	F:metal ion binding; P:cellular aromatic compound metabolic process; P:oxidation reduction; F:oxidoreductase activity; F:iron ion binding; F:2 iron, 2 sulfur cluster binding; F:iron-sulfur cluster binding; F:oxidoreductase activity, acting on paired donors, with incorporation or reduction of molecular oxygen, NADH or NADPH as one donor, and incorporation of two atoms of oxygen into one donor; P:a…	-	IPR001663; IPR017941; G3DSA:3.90.380.10 (GENE3D), PTHR21266 (PANTHER), PTHR21266:SF2 (PANTHER), SSF55961 (SUPERFAMILY)
gi|296282761|ref|ZP_06860759.1|	regulatory protein, LuxR	P:regulation of transcription, DNA-dependent; P:two-component signal transduction system (phosphorelay); F:two-component response regulator activity; P:transcription, DNA-dependent; F:sequence-specific DNA binding; C:intracellular; F:transcription factor activity; F:DNA binding; F:binding; P:quorum sensing	-	IPR000792; IPR011991; IPR016032; PTHR26402 (PANTHER), PTHR26402:SF92 (PANTHER)
gi|296282828|ref|ZP_06860826.1|	fumarate hydratase	C:tricarboxylic acid cycle enzyme complex; C:cytoplasm; F:fumarate hydratase activity; P:tricarboxylic acid cycle; F:catalytic activity; P:fumarate metabolic process; F:lyase activity; P:metabolic process	EC:4.2.1.2	IPR000362; IPR003031; IPR005677; IPR008948; IPR018951; IPR020557; IPR022761; IPR024083; G3DSA:1.10.40.30 (GENE3D), G3DSA:1.20.200.10 (GENE3D), PTHR11444 (PANTHER), PTHR11444:SF1 (PANTHER)
gi|296282853|ref|ZP_06860851.1|	quinolinate synthetase	F:transferase activity; F:transferase activity, transferring alkyl or aryl (other than methyl) groups; F:quinolinate synthetase A activity; C:cytoplasm; F:4 iron, 4 sulfur cluster binding; P:pyridine nucleotide biosynthetic process; F:iron-sulfur cluster binding; P:quinolinate biosynthetic process; P:NAD biosynthetic process; F:metal ion binding; P:methylation; F:methyltransferase activity	EC:2.5.1.0; EC:2.1.1.0	IPR003473; IPR023066; SSF142754 (SUPERFAMILY)
gi|296282890|ref|ZP_06860888.1|	bacterioferritin	F:metal ion binding; P:oxidation reduction; P:cellular iron ion homeostasis; F:oxidoreductase activity; F:transition metal ion binding; F:ferric iron binding; P:iron ion transport	-	IPR002024; IPR008331; IPR009040; IPR009078; IPR012347; seg (SEG)
gi|296282897|ref|ZP_06860895.1|	DNA-directed RNA polymerase subunit omega	F:nucleotidyltransferase activity; F:transferase activity; P:transcription, DNA-dependent; F:DNA-directed RNA polymerase activity; C:RNA polymerase complex; F:DNA binding	EC:2.7.7.6	IPR003716; IPR006110; IPR012293
gi|296282899|ref|ZP_06860897.1|	hypothetical protein CbatJ_04733	-		IPR021425
gi|296282902|ref|ZP_06860900.1|	hypothetical protein CbatJ_04748	-		PS51257 (PROFILE), seg (SEG), SignalP-NN(euk) (SIGNALP)
gi|296282903|ref|ZP_06860901.1|	ATP-dependent Zn protease	C:integral to membrane; F:metalloendopeptidase activity; C:membrane; P:protein catabolic process; F:hydrolase activity; P:ATP catabolic process; F:nucleotide binding; F:nucleoside-triphosphatase activity; F:zinc ion binding; F:ATP binding; F:ATPase activity; F:metallopeptidase activity; F:peptidase activity; P:proteolysis; F:metal ion binding; C:plasma membrane; P:cell division; F:serine-type end…	EC:3.4.24.0; EC:3.6.1.3	IPR000642; IPR003593; IPR003959; IPR003960; IPR005936; IPR011546; coil (COIL), G3DSA:1.10.8.60 (GENE3D), G3DSA:3.40.50.300 (GENE3D), PTHR23076 (PANTHER), PTHR23076:SF10 (PANTHER), seg (SEG), SignalP-NN(euk) (SIGNALP), tmhmm (TMHMM), SSF140990 (SUPERFAMILY), SSF52540 (SUPERFAMILY)
gi|296282917|ref|ZP_06860915.1|	27kDa outer membrane protein	P:cell redox homeostasis; F:protein disulfide oxidoreductase activity; C:outer membrane-bounded periplasmic space		IPR001853; IPR012336; seg (SEG), SignalP-NN(euk) (SIGNALP), tmhmm (TMHMM)
gi|296282921|ref|ZP_06860919.1|	two-component response regulator	P:regulation of transcription, DNA-dependent; P:two-component signal transduction system (phosphorelay); F:two-component response regulator activity	-	IPR001789; IPR007492; IPR011006; coil (COIL), G3DSA:3.40.50.2300 (GENE3D), PTHR26402 (PANTHER), seg (SEG)
gi|296282930|ref|ZP_06860928.1|	phosphoribosylamine--glycine ligase	P:purine nucleotide biosynthetic process; F:ATP binding; F:ligase activity; P:purine base biosynthetic process; F:catalytic activity; F:phosphoribosylamine-glycine ligase activity; F:metal ion binding; F:nucleotide binding	EC:6.3.4.13	IPR000115; IPR011054; IPR011761; IPR013815; IPR013816; IPR013817; IPR016185; IPR020559; IPR020560; IPR020561; IPR020562; PTHR10520 (PANTHER), seg (SEG), SSF56059 (SUPERFAMILY)
gi|296282932|ref|ZP_06860930.1|	sugar kinase	F:kinase activity; P:phosphorylation; F:transferase activity; F:phosphotransferase activity, alcohol group as acceptor	-	IPR011611; G3DSA:3.40.1190.20 (GENE3D), PTHR10584 (PANTHER), PTHR10584:SF3 (PANTHER), seg (SEG), SSF53613 (SUPERFAMILY)
gi|296282935|ref|ZP_06860933.1|	hypothetical protein CbatJ_04913	P:iron-sulfur cluster assembly; F:structural molecule activity; F:iron-sulfur cluster binding	-	IPR000361; IPR016092; IPR017870; PTHR10072 (PANTHER), PTHR10072:SF27 (PANTHER)
gi|296282949|ref|ZP_06860947.1|	gamma-glutamyltranspeptidase	F:gamma-glutamyltransferase activity; F:transferase activity; F:acyltransferase activity; P:glutathione biosynthetic process	EC:2.3.2.2	IPR000101; PTHR11686:SF15 (PANTHER), PS51257 (PROFILE), seg (SEG), SignalP-NN(euk) (SIGNALP), tmhmm (TMHMM), SSF56235 (SUPERFAMILY)
gi|296282962|ref|ZP_06860960.1|	hemolysin	P:oxidation reduction; F:catalytic activity; F:FAD binding; P:metabolic process	-	IPR000644; IPR002550; IPR005170; IPR016169; G3DSA:3.10.580.10 (GENE3D), PTHR22777 (PANTHER), seg (SEG), SignalP-NN(euk) (SIGNALP), SSF54631 (SUPERFAMILY)
gi|296282964|ref|ZP_06860962.1|	inositol monophosphatase family protein	F:inositol or phosphatidylinositol phosphatase activity; F:inositol-1(or 4)-monophosphatase activity; F:hydrolase activity	-	IPR000760; IPR020550; IPR020583; G3DSA:3.30.540.10 (GENE3D), G3DSA:3.40.190.80 (GENE3D), PTHR20854:SF5 (PANTHER), SSF56655 (SUPERFAMILY)
gi|296282965|ref|ZP_06860963.1|	succinyl-CoA synthetase subunit beta	F:metal ion binding; F:ATP binding; F:ligase activity; P:metabolic process; P:tricarboxylic acid cycle; F:succinate-CoA ligase (ADP-forming) activity; F:nucleotide binding; F:catalytic activity	EC:6.2.1.5	IPR005809; IPR005811; IPR011761; IPR013650; IPR013815; IPR013816; IPR016102; IPR017866; seg (SEG), SSF56059 (SUPERFAMILY)
gi|296282966|ref|ZP_06860964.1|	hypothetical protein CbatJ_05068	-		IPR010331; seg (SEG), SignalP-NN(euk) (SIGNALP), tmhmm (TMHMM)
gi|296282967|ref|ZP_06860965.1|	hypothetical protein CbatJ_05073	F:electron carrier activity	-	IPR000049; IPR012255; IPR014729; IPR014730; SSF52402 (SUPERFAMILY)
gi|296282968|ref|ZP_06860966.1|	electron transfer flavoprotein alpha-subunit, (ETFLS)	F:electron carrier activity; F:FAD binding	-	IPR001308; IPR014729; IPR014730; IPR014731; G3DSA:3.40.50.1220 (GENE3D), PTHR10909 (PANTHER), seg (SEG), SSF52402 (SUPERFAMILY), SSF52467 (SUPERFAMILY)
gi|296282985|ref|ZP_06860983.1|	enoyl-(acyl carrier protein) reductase	P:oxidation reduction; P:lipid biosynthetic process; F:binding; F:oxidoreductase activity; P:metabolic process; F:enoyl-[acyl-carrier-protein] reductase (NADH) activity; F:catalytic activity; P:fatty acid biosynthetic process	EC:1.3.1.9	IPR002198; IPR002347; IPR014358; IPR016040; PTHR24322 (PANTHER), seg (SEG), SSF51735 (SUPERFAMILY)
gi|296282994|ref|ZP_06860992.1|	glycine cleavage system protein H	P:glycine catabolic process; P:glycine decarboxylation via glycine cleavage system; C:glycine cleavage complex	-	IPR002930; IPR003016; IPR011053; IPR017453; G3DSA:2.40.50.100 (GENE3D)
gi|296283020|ref|ZP_06861018.1|	ketol-acid reductoisomerase	F:coenzyme binding; P:branched chain family amino acid biosynthetic process; F:ketol-acid reductoisomerase activity; P:oxidation reduction; F:oxidoreductase activity; P:valine biosynthetic process; F:isomerase activity; P:isoleucine biosynthetic process; P:cellular amino acid biosynthetic process; F:catalytic activity; P:metabolic process; F:binding	EC:1.1.1.86	IPR000506; IPR008927; IPR013023; IPR013116; IPR013328; PTHR21371:SF1 (PANTHER), seg (SEG), SSF51735 (SUPERFAMILY)
gi|296283021|ref|ZP_06861019.1|	dihydroxyacid dehydratase	P:branched chain family amino acid biosynthetic process; F:4 iron, 4 sulfur cluster binding; F:lyase activity; F:iron-sulfur cluster binding; F:dihydroxy-acid dehydratase activity; F:catalytic activity; P:valine biosynthetic process; P:isoleucine biosynthetic process; F:metal ion binding; P:metabolic process; P:cellular amino acid biosynthetic process	EC:4.2.1.9	IPR000581; IPR004404; IPR015928; IPR020558; seg (SEG), SSF143975 (SUPERFAMILY)
gi|296283028|ref|ZP_06861026.1|	hypothetical protein CbatJ_05380	-		IPR010127; IPR018968; seg (SEG)
gi|296283036|ref|ZP_06861034.1|	two-component response regulator	P:regulation of transcription, DNA-dependent; P:two-component signal transduction system (phosphorelay); F:two-component response regulator activity; P:transcription initiation; F:sigma factor activity; F:transcription factor activity; F:DNA binding	-	IPR001789; IPR011006; IPR014605; G3DSA:3.40.50.2300 (GENE3D), PTHR10919 (PANTHER), PTHR10919:SF71 (PANTHER), seg (SEG)
gi|296283038|ref|ZP_06861036.1|	hypothetical protein CbatJ_05430	-		no IPS match
gi|296283041|ref|ZP_06861039.1|	superoxide dismutase	F:metal ion binding; P:oxidation reduction; F:oxidoreductase activity; P:superoxide metabolic process; F:superoxide dismutase activity	EC:1.15.1.1	IPR001189; IPR019831; IPR019832; IPR019833
gi|296283070|ref|ZP_06861068.1|	aconitate hydratase 1	P:metabolic process; F:4 iron, 4 sulfur cluster binding; F:aconitate hydratase activity; ; ; F:lyase activity	EC:4.2.1.3	IPR000573; IPR001030; IPR006249; IPR015928; IPR015931; IPR015932; IPR015934; IPR015937; IPR018136; seg (SEG)
gi|296283077|ref|ZP_06861075.1|	chorismate synthase	F:chorismate synthase activity; P:cellular amino acid biosynthetic process; F:lyase activity; P:aromatic amino acid family biosynthetic process	EC:4.2.3.5	IPR000453; IPR020541; seg (SEG)
gi|296283083|ref|ZP_06861081.1|	hypothetical protein CbatJ_05655	-		seg (SEG), SignalP-NN(euk) (SIGNALP)
gi|296283086|ref|ZP_06861084.1|	hypothetical protein CbatJ_05670	P:DNA repair; F:DNA binding		G3DSA:1.10.150.280 (GENE3D), PS51257 (PROFILE), seg (SEG), SignalP-NN(euk) (SIGNALP)
gi|296283120|ref|ZP_06861118.1|	acyl-homoserine lactone acylase	F:hydrolase activity; P:antibiotic biosynthetic process; C:integral to membrane; F:glutaryl-7-aminocephalosporanic-acid acylase activity; C:periplasmic space; P:quorum sensing; F:amidase activity	-	IPR002692; IPR023343; G3DSA:2.30.120.10 (GENE3D), G3DSA:3.60.20.10 (GENE3D), seg (SEG), SSF56235 (SUPERFAMILY)
gi|296283142|ref|ZP_06861140.1|	trypsin-like serine protease	P:proteolysis; F:serine-type endopeptidase activity; F:catalytic activity; F:peptidase activity; P:oxidation reduction; F:oxidoreductase activity; F:2-alkenal reductase activity; F:hydrolase activity	EC:3.4.21.0	IPR001254; IPR001478; IPR001940; IPR009003; IPR011782; G3DSA:2.30.42.10 (GENE3D), G3DSA:2.40.10.10 (GENE3D), PTHR22939 (PANTHER), PTHR22939:SF10 (PANTHER), SignalP-NN(euk) (SIGNALP)
gi|296283149|ref|ZP_06861147.1|	cytochrome c class I	F:heme binding; F:electron carrier activity; F:iron ion binding; F:metal ion binding; C:mitochondrion; P:electron transport chain; C:respiratory chain; P:transport; P:photosynthesis; C:mitochondrial matrix	-	IPR002327; IPR003088; IPR009056; seg (SEG)
gi|296283280|ref|ZP_06861278.1|	1-(5-phosphoribosyl)-5-[(5-phosphoribosylamino)methylideneamino] imidazole-4-carboxamide isomerase	F:1-(5-phosphoribosyl)-5-[(5-phosphoribosylamino)methylideneamino]imidazole-4-carboxamide isomerase activity; C:cytoplasm; P:metabolic process; P:histidine biosynthetic process; F:catalytic activity; P:cellular amino acid biosynthetic process; F:isomerase activity	EC:5.3.1.16	IPR006062; IPR006063; IPR011060; IPR013785; IPR023016; PTHR21235 (PANTHER), PTHR21235:SF15 (PANTHER)
gi|296283288|ref|ZP_06861286.1|	putative acyl-CoA dehydrogenase	P:oxidation reduction; F:oxidoreductase activity; F:acyl-CoA dehydrogenase activity; P:metabolic process; F:oxidoreductase activity, acting on the CH-CH group of donors; F:FAD binding	EC:1.3.99.3	IPR006090; IPR006091; IPR006092; IPR009075; IPR009100; IPR013786; PTHR10909 (PANTHER), PTHR10909:SF10 (PANTHER), seg (SEG)
gi|296283289|ref|ZP_06861287.1|	acyl-CoA dehydrogenase	P:oxidation reduction; F:oxidoreductase activity; F:acyl-CoA dehydrogenase activity; P:metabolic process; F:oxidoreductase activity, acting on the CH-CH group of donors; F:FAD binding	EC:1.3.99.3	IPR006090; IPR006091; IPR006092; IPR009075; IPR009100; IPR013786; PTHR10909 (PANTHER), PTHR10909:SF161 (PANTHER)
gi|296283293|ref|ZP_06861291.1|	hypothetical protein CbatJ_06711	F:transferase activity		IPR002575; IPR011009; G3DSA:3.90.1200.10 (GENE3D), PTHR24757 (PANTHER), PTHR24757:SF2 (PANTHER), seg (SEG)
gi|296283296|ref|ZP_06861294.1|	hypothetical protein CbatJ_06726	-		IPR021331
gi|296283297|ref|ZP_06861295.1|	hypothetical protein CbatJ_06731	F:molecular_function; P:biological_process; C:cellular_component; F:calcium ion binding		IPR021553; seg (SEG)
gi|296283303|ref|ZP_06861301.1|	response regulator receiver domain-containing protein	P:regulation of transcription, DNA-dependent; P:two-component signal transduction system (phosphorelay); F:two-component response regulator activity; F:kinase activity; P:phosphorylation	-	IPR001789; IPR011006; G3DSA:3.40.50.2300 (GENE3D), seg (SEG)
gi|296283312|ref|ZP_06861310.1|	hypothetical protein CbatJ_06806	-		IPR011033; coil (COIL), PS51257 (PROFILE), seg (SEG), SignalP-NN(euk) (SIGNALP)
gi|296283324|ref|ZP_06861322.1|	hypothetical protein CbatJ_06866	-		PS51257 (PROFILE), seg (SEG), SignalP-NN(euk) (SIGNALP)
gi|296283331|ref|ZP_06861329.1|	phytoene dehydrogenase	P:oxidation reduction; F:oxidoreductase activity; P:carotenoid biosynthetic process; P:chlorophyll biosynthetic process; P:photosynthesis	-	IPR002937; IPR008150; IPR014105; G3DSA:3.50.50.60 (GENE3D), PTHR10668 (PANTHER), seg (SEG), SSF51905 (SUPERFAMILY)
gi|296283338|ref|ZP_06861336.1|	hypothetical protein CbatJ_06936	P:oxidation reduction; P:cellular iron ion homeostasis; F:oxidoreductase activity; P:response to stress; F:transition metal ion binding; F:ferric iron binding; F:DNA binding	-	IPR002177; IPR008331; IPR009078; IPR012347; IPR023188
gi|296283350|ref|ZP_06861348.1|	acyl-CoA dehydrogenase	P:oxidation reduction; F:oxidoreductase activity; F:acyl-CoA dehydrogenase activity; P:metabolic process; F:oxidoreductase activity, acting on the CH-CH group of donors; F:FAD binding; F:butyryl-CoA dehydrogenase activity	EC:1.3.99.2	IPR006089; IPR006090; IPR006091; IPR006092; IPR009075; IPR009100; IPR013786; PTHR10909 (PANTHER), PTHR10909:SF90 (PANTHER), seg (SEG)
gi|296283354|ref|ZP_06861352.1|	3-hydroxyisobutyrate dehydrogenase	F:NAD or NADH binding; F:phosphogluconate dehydrogenase (decarboxylating) activity; F:coenzyme binding; P:oxidation reduction; P:valine metabolic process; P:pentose-phosphate shunt; F:oxidoreductase activity; F:catalytic activity; P:metabolic process; F:3-hydroxyisobutyrate dehydrogenase activity; F:binding	EC:1.1.1.31; EC:1.1.1.44	IPR002204; IPR006115; IPR008927; IPR011548; IPR013328; IPR015815; IPR016040; PTHR22981:SF7 (PANTHER), seg (SEG), SignalP-NN(euk) (SIGNALP), SSF51735 (SUPERFAMILY)
gi|296283399|ref|ZP_06861397.1|	ATP-dependent protease peptidase subunit	P:proteolysis involved in cellular protein catabolic process; C:HslUV protease complex; P:protein catabolic process; F:hydrolase activity; C:cytoplasm; F:threonine-type endopeptidase activity; C:proteasome core complex; F:catalytic activity; F:peptidase activity; P:proteolysis; F:metal ion binding; P:metabolic process; C:proteasome complex	EC:3.4.25.0	IPR001353; IPR022281; coil (COIL), G3DSA:3.60.20.10 (GENE3D), PTHR11599 (PANTHER), seg (SEG), SSF56235 (SUPERFAMILY)
gi|296283442|ref|ZP_06861440.1|	30S ribosomal protein S1	F:structural constituent of ribosome; F:RNA binding; P:translation; C:ribosome	-	IPR000110; IPR003029; IPR012340; IPR016027; IPR022967; PTHR10724 (PANTHER), seg (SEG)
gi|296283444|ref|ZP_06861442.1|	cytidylate kinase	F:transferase activity; P:phosphorylation; F:nucleobase, nucleoside, nucleotide kinase activity; F:nucleotide binding; C:cytoplasm; F:ATP binding; F:kinase activity; F:cytidylate kinase activity; P:pyrimidine nucleotide metabolic process; P:nucleobase, nucleoside, nucleotide and nucleic acid metabolic process; P:oxidation reduction; F:oxidoreductase activity	EC:2.7.4.14	IPR003136; IPR011994; G3DSA:3.40.50.300 (GENE3D), PTHR21299 (PANTHER), seg (SEG), SSF52540 (SUPERFAMILY)
gi|296283451|ref|ZP_06861449.1|	ribosomal protein S16	F:structural constituent of ribosome; P:translation; C:ribonucleoprotein complex; C:ribosome; C:intracellular	-	IPR000307; IPR020592; IPR023803; coil (COIL), seg (SEG)
gi|296283496|ref|ZP_06861494.1|	propionyl-CoA carboxylase beta subunit	F:ligase activity; F:transferase activity; F:propionyl-CoA carboxylase activity; C:acetyl-CoA carboxylase complex; P:fatty acid biosynthetic process; F:acetyl-CoA carboxylase activity	EC:6.4.1.3; EC:6.4.1.2	IPR000022; IPR011762; IPR011763; G3DSA:3.90.226.10 (GENE3D), PTHR22855 (PANTHER), PTHR22855:SF14 (PANTHER), SSF52096 (SUPERFAMILY)
gi|296283503|ref|ZP_06861501.1|	hypothetical protein CbatJ_07771	F:biotin carboxylase activity; F:ATP binding; F:ligase activity; P:metabolic process; F:catalytic activity; F:propionyl-CoA carboxylase activity	EC:6.3.4.14; EC:6.4.1.3	IPR000089; IPR001882; IPR005479; IPR005481; IPR005482; IPR011053; IPR011054; IPR011761; IPR011764; IPR013815; IPR013816; IPR013817; IPR016185; G3DSA:2.40.50.100 (GENE3D), PTHR18866 (PANTHER), PTHR18866:SF13 (PANTHER), seg (SEG), SSF56059 (SUPERFAMILY)
gi|296283519|ref|ZP_06861517.1|	TonB-dependent receptor	F:receptor activity; C:membrane; C:cell outer membrane; P:transport; C:plasma membrane; F:transporter activity; C:integral to membrane		IPR000531; IPR012910; seg (SEG), SignalP-NN(euk) (SIGNALP), SSF56935 (SUPERFAMILY)
gi|296283530|ref|ZP_06861528.1|	autoinducer repressor protein LuxO	F:transcription factor activity; F:DNA binding; F:nucleotide binding; F:nucleoside-triphosphatase activity; F:transcription factor binding; F:ATP binding; P:regulation of transcription, DNA-dependent; P:two-component signal transduction system (phosphorelay); C:intracellular; F:two-component response regulator activity; P:transcription, DNA-dependent	-	IPR001789; IPR002078; IPR002197; IPR003593; IPR009057; IPR011006; IPR020441; G3DSA:1.10.1680.10 (GENE3D), G3DSA:1.10.8.60 (GENE3D), G3DSA:3.40.50.2300 (GENE3D), G3DSA:3.40.50.300 (GENE3D), PTHR24423 (PANTHER), PTHR24423:SF434 (PANTHER), seg (SEG), SSF52540 (SUPERFAMILY)
gi|296283597|ref|ZP_06861595.1|	propionyl-CoA carboxylase beta subunit	F:ligase activity; F:transferase activity; F:propionyl-CoA carboxylase activity; C:acetyl-CoA carboxylase complex; P:fatty acid biosynthetic process; F:acetyl-CoA carboxylase activity	EC:6.4.1.3; EC:6.4.1.2	IPR000022; IPR011762; IPR011763; G3DSA:3.90.226.10 (GENE3D), PTHR22855 (PANTHER), PTHR22855:SF14 (PANTHER), seg (SEG), SSF52096 (SUPERFAMILY)
gi|296283603|ref|ZP_06861601.1|	short-chain dehydrogenase/reductase SDR	P:oxidation reduction; F:binding; F:oxidoreductase activity; P:metabolic process; F:catalytic activity; F:3-alpha(or 20-beta)-hydroxysteroid dehydrogenase activity; F:cyclopentanol dehydrogenase activity	-	IPR002198; IPR002347; IPR016040; IPR020904; PTHR24322 (PANTHER), seg (SEG), SSF51735 (SUPERFAMILY)
gi|296283665|ref|ZP_06861663.1|	enoyl-CoA hydratase/isomerase	F:enoyl-CoA hydratase activity; P:metabolic process; F:catalytic activity; F:lyase activity; F:isomerase activity; P:fatty acid catabolic process; F:3-hydroxybutyryl-CoA dehydratase activity	EC:4.2.1.0	IPR001753; G3DSA:3.90.226.10 (GENE3D), PTHR11941 (PANTHER), SSF52096 (SUPERFAMILY)
gi|296283667|ref|ZP_06861665.1|	thioredoxin reductase	P:oxidation reduction; F:thioredoxin-disulfide reductase activity; F:oxidoreductase activity; C:cytoplasm; P:removal of superoxide radicals; F:FAD binding	EC:1.8.1.9	IPR000103; IPR005982; IPR008255; IPR013027; IPR023753; G3DSA:3.50.50.60 (GENE3D), PTHR22912 (PANTHER), PTHR22912:SF51 (PANTHER), SSF51905 (SUPERFAMILY)
gi|296283673|ref|ZP_06861671.1|	saccharopine dehydrogenase	F:binding; P:metabolic process; F:catalytic activity; P:oxidation reduction; F:saccharopine dehydrogenase (NAD+, L-lysine-forming) activity; F:oxidoreductase activity	EC:1.5.1.7	IPR005097; IPR016040; PTHR12286 (PANTHER), SSF51735 (SUPERFAMILY)
gi|296283697|ref|ZP_06861695.1|	hypothetical protein CbatJ_08749	-		no IPS match
gi|296283701|ref|ZP_06861699.1|	glucose-6-phosphate isomerase	F:glucose-6-phosphate isomerase activity; C:cytoplasm; P:glycolysis; F:isomerase activity; P:gluconeogenesis	EC:5.3.1.9	IPR001672; IPR018189; IPR023096; G3DSA:3.40.50.10490 (GENE3D), SSF53697 (SUPERFAMILY)
gi|296283706|ref|ZP_06861704.1|	DNA and RNA helicase	F:helicase activity; F:nucleic acid binding; F:ATP binding; F:hydrolase activity; F:nucleotide binding; F:ATP-dependent helicase activity	-	IPR001650; IPR011545; IPR014001; IPR014014; G3DSA:3.40.50.300 (GENE3D), PTHR24031 (PANTHER), PTHR24031:SF51 (PANTHER), seg (SEG), SSF52540 (SUPERFAMILY)
gi|296283709|ref|ZP_06861707.1|	propionyl-CoA carboxylase beta subunit	F:ligase activity; F:transferase activity; F:propionyl-CoA carboxylase activity; C:acetyl-CoA carboxylase complex; P:fatty acid biosynthetic process; F:acetyl-CoA carboxylase activity	EC:6.4.1.3; EC:6.4.1.2	IPR000022; IPR011762; IPR011763; G3DSA:3.90.226.10 (GENE3D), PTHR22855 (PANTHER), PTHR22855:SF14 (PANTHER), seg (SEG), SSF52096 (SUPERFAMILY)
gi|296283711|ref|ZP_06861709.1|	lactoylglutathione lyase, putative	F:lyase activity; F:lactoylglutathione lyase activity; F:methylmalonyl-CoA epimerase activity; F:isomerase activity	EC:5.1.99.1; EC:4.4.1.5	IPR017515; G3DSA:3.10.180.10 (GENE3D), PTHR21366 (PANTHER), PF12681 (PFAM), SSF54593 (SUPERFAMILY)
gi|296283718|ref|ZP_06861716.1|	biotin synthase	F:transferase activity; P:cofactor metabolic process; F:iron ion binding; P:biotin biosynthetic process; F:4 iron, 4 sulfur cluster binding; F:2 iron, 2 sulfur cluster binding; F:iron-sulfur cluster binding; F:catalytic activity; F:biotin synthase activity; P:metabolic process; F:metal ion binding	EC:2.8.1.6	IPR002684; IPR006638; IPR007197; IPR010722; IPR013785; IPR024177; PTHR22976 (PANTHER), PTHR22976:SF1 (PANTHER), SSF102114 (SUPERFAMILY)
gi|296283722|ref|ZP_06861720.1|	hypothetical protein CbatJ_08874	F:biotin carboxylase activity; F:ATP binding; F:ligase activity; P:metabolic process; F:catalytic activity; F:propionyl-CoA carboxylase activity	EC:6.3.4.14	IPR000089; IPR001882; IPR005479; IPR005481; IPR005482; IPR011053; IPR011054; IPR011761; IPR011764; IPR013815; IPR013816; IPR013817; IPR016185; G3DSA:2.40.50.100 (GENE3D), PTHR18866 (PANTHER), PTHR18866:SF13 (PANTHER), seg (SEG), SSF56059 (SUPERFAMILY)
gi|296283729|ref|ZP_06861727.1|	acetyl-CoA carboxylase carboxyltransferase subunit alpha	P:lipid biosynthetic process; F:ATP binding; F:ligase activity; C:acetyl-CoA carboxylase complex; C:cytoplasm; F:nucleotide binding; P:fatty acid biosynthetic process; F:acetyl-CoA carboxylase activity; F:transferase activity	EC:6.4.1.2	IPR001095; IPR011763; coil (COIL), G3DSA:3.90.226.10 (GENE3D), PTHR22855 (PANTHER), seg (SEG), SSF52096 (SUPERFAMILY)
gi|296283737|ref|ZP_06861735.1|	hypothetical protein CbatJ_08949	F:molecular_function; P:biological_process; C:cellular_component		IPR009945
gi|296283738|ref|ZP_06861736.1|	alcohol dehydrogenase, zinc-containing	P:oxidation reduction; F:binding; F:oxidoreductase activity; P:metabolic process; F:catalytic activity; F:zinc ion binding; F:NADPH:quinone reductase activity	EC:1.6.5.5	IPR002085; IPR011032; IPR013149; IPR013154; IPR016040; IPR020843; G3DSA:3.90.180.10 (GENE3D), PTHR11695:SF30 (PANTHER), seg (SEG), SSF51735 (SUPERFAMILY)
gi|296283748|ref|ZP_06861746.1|	hypothetical protein CbatJ_09006	-		coil (COIL), seg (SEG), SignalP-NN(euk) (SIGNALP), tmhmm (TMHMM)
gi|296283751|ref|ZP_06861749.1|	hypothetical protein CbatJ_09021	-		coil (COIL), seg (SEG), SignalP-NN(euk) (SIGNALP), tmhmm (TMHMM)
gi|296283768|ref|ZP_06861766.1|	beta-lactamase	F:hydrolase activity; P:beta-lactam antibiotic catabolic process; F:beta-lactamase activity; P:response to antibiotic		IPR001466; IPR012338; PTHR22935 (PANTHER), PTHR22935:SF2 (PANTHER), seg (SEG), SignalP-NN(euk) (SIGNALP)
gi|296283772|ref|ZP_06861770.1|	ABC-type transport system	C:integral to membrane; C:membrane; C:Gram-negative-bacterium-type cell wall; P:transport; C:plasma membrane	-	IPR003838; IPR011925; PF12704 (PFAM), seg (SEG), SignalP-NN(euk) (SIGNALP), tmhmm (TMHMM)
gi|296283774|ref|ZP_06861772.1|	hypothetical protein CbatJ_09136	-		no IPS match
gi|296283780|ref|ZP_06861778.1|	hypothetical protein CbatJ_09166	-		SignalP-NN(euk) (SIGNALP)
gi|296283787|ref|ZP_06861785.1|	electrotransfer ubiquinone oxidoreductase	P:oxidation reduction; F:oxidoreductase activity; F:electron-transferring-flavoprotein dehydrogenase activity; F:electron carrier activity; P:metabolic process	EC:1.5.5.1	IPR003042; IPR003953; IPR007859; coil (COIL), G3DSA:3.50.50.60 (GENE3D), PTHR10617 (PANTHER), PTHR10617:SF1 (PANTHER), seg (SEG), SSF51905 (SUPERFAMILY), SSF54373 (SUPERFAMILY), SSF54862 (SUPERFAMILY)
gi|296283827|ref|ZP_06861825.1|	acetyl-CoA acetyltransferase	F:transferase activity; P:metabolic process; F:catalytic activity; F:transferase activity, transferring acyl groups other than amino-acyl groups; F:acetyl-CoA C-acetyltransferase activity; F:acyltransferase activity	EC:2.3.1.9	IPR002155; IPR016038; IPR016039; IPR020610; IPR020615; IPR020616; IPR020617; coil (COIL), PTHR18919:SF7 (PANTHER), seg (SEG)
gi|296283828|ref|ZP_06861826.1|	coniferyl aldehyde dehydrogenase	P:cellular aldehyde metabolic process; P:oxidation reduction; F:oxidoreductase activity; P:metabolic process; F:aldehyde dehydrogenase [NAD(P)+] activity; F:coniferyl-aldehyde dehydrogenase activity; P:eugenol metabolic process	EC:1.2.1.5; EC:1.2.1.68	IPR012394; IPR015590; IPR016160; IPR016161; IPR016162; IPR016163; PTHR11699 (PANTHER), seg (SEG)
gi|296283831|ref|ZP_06861829.1|	NADH (or F420H2) dehydrogenase, subunit C	F:NADH dehydrogenase (quinone) activity; C:membrane; F:NADH dehydrogenase (ubiquinone) activity; P:transport; F:oxidoreductase activity, acting on NADH or NADPH; P:photosynthesis, light reaction; P:oxidation reduction; F:oxidoreductase activity; F:quinone binding; C:plasma membrane	EC:1.6.5.3	IPR001268; IPR010218; PTHR10884 (PANTHER), seg (SEG), SSF143243 (SUPERFAMILY)
gi|296283832|ref|ZP_06861830.1|	hypothetical protein CbatJ_09426	-		seg (SEG)
gi|296283840|ref|ZP_06861838.1|	NADH dehydrogenase I subunit F	F:metal ion binding; P:oxidation reduction; F:4 iron, 4 sulfur cluster binding; F:NADH dehydrogenase (ubiquinone) activity; F:NAD or NADH binding; F:oxidoreductase activity, acting on NADH or NADPH; F:FMN binding; F:iron-sulfur cluster binding; F:oxidoreductase activity; F:NADH dehydrogenase (quinone) activity	EC:1.6.5.3	IPR001949; IPR011537; IPR011538; IPR019554; IPR019575; PTHR11780 (PANTHER), seg (SEG), SSF140490 (SUPERFAMILY), SSF142019 (SUPERFAMILY), SSF142984 (SUPERFAMILY)
gi|296283845|ref|ZP_06861843.1|	NADH dehydrogenase subunit G	F:NADH dehydrogenase (quinone) activity; C:membrane; F:electron carrier activity; F:NADH dehydrogenase (ubiquinone) activity; F:oxidoreductase activity, acting on NADH or NADPH; P:oxidation reduction; F:4 iron, 4 sulfur cluster binding; F:oxidoreductase activity; F:iron-sulfur cluster binding; P:ATP synthesis coupled electron transport; F:metal ion binding	EC:1.6.5.3	IPR000283; IPR001041; IPR006656; IPR010228; IPR012675; IPR015405; IPR019574; G3DSA:3.40.50.740 (GENE3D), PTHR11615 (PANTHER), PTHR11615:SF10 (PANTHER), seg (SEG), SSF53706 (SUPERFAMILY), SSF54862 (SUPERFAMILY)
gi|296283856|ref|ZP_06861854.1|	metallo-beta-lactamase hydrolase subunit	F:hydrolase activity	-	IPR001279; IPR011108; G3DSA:3.60.15.10 (GENE3D), PTHR11203 (PANTHER), PTHR11203:SF19 (PANTHER), seg (SEG), tmhmm (TMHMM), SSF56281 (SUPERFAMILY)
gi|296283865|ref|ZP_06861863.1|	LexA repressor	F:serine-type endopeptidase activity; F:hydrolase activity; F:DNA binding; P:response to DNA damage stimulus; P:DNA replication; P:DNA repair; P:regulation of transcription, DNA-dependent; P:proteolysis; P:transcription, DNA-dependent; P:SOS response; P:negative regulation of transcription, DNA-dependent	EC:3.4.21.0	IPR006197; IPR006199; IPR006200; IPR011056; IPR011991; IPR015927; IPR019759; SSF46785 (SUPERFAMILY)
gi|296283876|ref|ZP_06861874.1|	triosephosphate isomerase	C:cytoplasm; P:metabolic process; P:pentose-phosphate shunt; F:catalytic activity; F:triose-phosphate isomerase activity; P:glycolysis; F:isomerase activity; P:gluconeogenesis	EC:5.3.1.1	IPR000652; IPR013785; IPR020861; seg (SEG)
gi|296283892|ref|ZP_06861890.1|	AhpC/TSA family protein	P:oxidation reduction; P:cell redox homeostasis; F:oxidoreductase activity; F:antioxidant activity; F:peroxiredoxin activity; F:peroxidase activity	EC:1.11.1.15; EC:1.11.1.7	IPR012336; IPR013740; PTHR10430 (PANTHER)
gi|296283893|ref|ZP_06861891.1|	S-adenosyl-L-homocysteine hydrolase	F:adenosylhomocysteinase activity; C:cytoplasm; F:hydrolase activity; P:one-carbon metabolic process	EC:3.3.1.1	IPR000043; IPR015878; IPR020082; G3DSA:3.40.50.1480 (GENE3D), seg (SEG), SSF51735 (SUPERFAMILY), SSF52283 (SUPERFAMILY)
gi|296283900|ref|ZP_06861898.1|	thiol-disulfide isomerase	P:cell redox homeostasis; F:electron carrier activity; P:glycerol ether metabolic process; F:protein disulfide oxidoreductase activity; F:isomerase activity	-	IPR005746; IPR012336; IPR013766; IPR017937; PTHR10438:SF79 (PANTHER)
gi|296283905|ref|ZP_06861903.1|	preprotein translocase subunit SecA	P:protein transport; P:protein targeting; C:membrane; P:protein import; P:transport; F:nucleotide binding; C:cytoplasm; F:ATP binding; P:intracellular protein transport; P:transmembrane transport; F:metal ion binding; C:plasma membrane; P:intracellular protein transmembrane transport	-	IPR000185; IPR004027; IPR011115; IPR011116; IPR011130; IPR014018; IPR020937; G3DSA:3.10.450.50 (GENE3D), G3DSA:3.40.50.300 (GENE3D), seg (SEG), SSF52540 (SUPERFAMILY)
gi|296283930|ref|ZP_06861928.1|	transketolase	F:transketolase activity; F:transferase activity; P:metabolic process; F:catalytic activity	EC:2.2.1.1	IPR005474; IPR005475; IPR005476; IPR005478; IPR009014; IPR015941; G3DSA:3.40.50.970 (GENE3D), PTHR11624 (PANTHER), PTHR11624:SF38 (PANTHER), seg (SEG), SSF52518 (SUPERFAMILY)
gi|296283935|ref|ZP_06861933.1|	fructose-1,6-bisphosphate aldolase	P:metabolic process; F:fructose-bisphosphate aldolase activity; F:catalytic activity; P:glycolysis; F:lyase activity	EC:4.1.2.13	IPR000741; IPR013785; SSF51569 (SUPERFAMILY)
gi|296283941|ref|ZP_06861939.1|	hypothetical protein CbatJ_09971	-		seg (SEG), SignalP-NN(euk) (SIGNALP)
gi|296283945|ref|ZP_06861943.1|	carbonic anhydrase	F:zinc ion binding; F:lyase activity; F:carbonate dehydratase activity; P:carbon utilization	EC:4.2.1.1	IPR001765; PTHR11002:SF1 (PANTHER), seg (SEG)
gi|296283977|ref|ZP_06861975.1|	hypothetical protein CbatJ_10151	P:oxidation reduction; F:2-nitropropane dioxygenase activity; P:metabolic process; F:catalytic activity; F:oxidoreductase activity, acting on single donors with incorporation of molecular oxygen, incorporation of two atoms of oxygen	EC:1.13.12.16; EC:1.13.11.0	IPR004136; IPR013785; coil (COIL), seg (SEG), SSF51412 (SUPERFAMILY)
gi|296283985|ref|ZP_06861983.1|	phosphoribosylformylglycinamidine synthase II	P:purine nucleotide biosynthetic process; F:ATP binding; F:ligase activity; C:cytoplasm; F:nucleotide binding; F:phosphoribosylformylglycinamidine synthase activity; F:catalytic activity; P:'de novo' IMP biosynthetic process; P:cobalamin biosynthetic process; P:glutamine metabolic process	EC:6.3.5.3	IPR000728; IPR010074; IPR010918; IPR016188; G3DSA:3.30.1330.10 (GENE3D), G3DSA:3.90.650.10 (GENE3D), PTHR10099 (PANTHER), seg (SEG)
gi|296283999|ref|ZP_06861997.1|	30S ribosomal protein S4	F:structural constituent of ribosome; F:RNA binding; P:translation; C:small ribosomal subunit; C:ribonucleoprotein complex; C:ribosome; F:rRNA binding; C:intracellular	-	IPR001912; IPR002942; IPR005709; IPR018079; IPR022801; PTHR11831:SF4 (PANTHER), SSF55174 (SUPERFAMILY)
gi|296284018|ref|ZP_06862016.1|	transcription elongation factor GreA	P:translational elongation; P:regulation of transcription, DNA-dependent; F:transcription elongation regulator activity; F:translation elongation factor activity; P:transcription, DNA-dependent; P:regulation of RNA elongation; F:DNA binding	-	IPR001437; IPR006359; IPR018151; IPR022691; IPR023459; coil (COIL), seg (SEG), SSF54534 (SUPERFAMILY)
gi|296284023|ref|ZP_06862021.1|	hypothetical protein CbatJ_10381	-		IPR009937; seg (SEG), tmhmm (TMHMM)
gi|296284024|ref|ZP_06862022.1|	hypothetical protein CbatJ_10386	-		seg (SEG)
gi|296284026|ref|ZP_06862024.1|	endothelin-converting protein 1	P:proteolysis; F:metallopeptidase activity; F:hydrolase activity; F:metalloendopeptidase activity; F:peptidase activity	-	IPR000718; IPR008753; IPR018497; IPR024079; PTHR11733:SF18 (PANTHER), seg (SEG), SignalP-NN(euk) (SIGNALP), tmhmm (TMHMM), SSF55486 (SUPERFAMILY)
gi|296284036|ref|ZP_06862034.1|	rod shape-determining protein MreB	F:ATP binding; P:cell morphogenesis	-	IPR001023; IPR004753; G3DSA:3.30.420.40 (GENE3D), G3DSA:3.90.640.10 (GENE3D), PTHR19375:SF121 (PANTHER), SSF53067 (SUPERFAMILY)
gi|296284047|ref|ZP_06862045.1|	50S ribosomal protein L25/general stress protein Ctc	F:structural constituent of ribosome; F:RNA binding; F:5S rRNA binding; P:translation; C:ribonucleoprotein complex; C:ribosome; F:rRNA binding; C:intracellular	-	IPR001021; IPR011035; IPR020055; IPR020056; IPR020057; seg (SEG)
gi|296284056|ref|ZP_06862054.1|	glycyl-tRNA synthetase, beta subunit	F:ligase activity; P:arginyl-tRNA aminoacylation; F:nucleotide binding; C:cytoplasm; P:translation; F:ATP binding; F:glycine-tRNA ligase activity; F:arginine-tRNA ligase activity; F:aminoacyl-tRNA ligase activity; P:glycyl-tRNA aminoacylation	EC:6.1.1.19; EC:6.1.1.14	IPR006194; IPR008909; IPR015944; seg (SEG)
gi|296284093|ref|ZP_06862091.1|	ribonuclease PH	F:transferase activity; F:3'-5'-exoribonuclease activity; P:RNA processing; P:tRNA processing; F:tRNA nucleotidyltransferase activity; F:RNA binding; F:nucleotidyltransferase activity; F:tRNA binding; F:tRNA-specific ribonuclease activity	EC:2.7.7.56	IPR001247; IPR002381; IPR015847; IPR018336; IPR020568; PTHR11953 (PANTHER), seg (SEG)
gi|296284098|ref|ZP_06862096.1|	hypothetical protein CbatJ_10756	F:heme binding; F:oxidoreductase activity, acting on single donors with incorporation of molecular oxygen, incorporation of two atoms of oxygen; P:positive regulation of apoptosis; P:positive regulation of interleukin-12 production; F:oxygen binding; F:tryptophan 2,3-dioxygenase activity; P:cytokine production involved in inflammatory response; C:stereocilium bundle; F:metal ion binding; F:amino …	EC:1.13.11.0	IPR000898; PTHR15058 (PANTHER), SSF140959 (SUPERFAMILY)
gi|296284101|ref|ZP_06862099.1|	hypothetical protein CbatJ_10771	-		IPR007410; PS51257 (PROFILE), SignalP-NN(euk) (SIGNALP)
gi|296284102|ref|ZP_06862100.1|	molecular chaperone DnaK	F:unfolded protein binding; F:ATP binding; P:response to stress; P:protein folding; F:nucleotide binding; P:oxidation reduction; F:oxidoreductase activity	-	IPR001023; IPR012725; IPR013126; IPR018181; coil (COIL), G3DSA:1.20.1270.10 (GENE3D), G3DSA:2.60.34.10 (GENE3D), G3DSA:3.30.30.30 (GENE3D), G3DSA:3.30.420.40 (GENE3D), G3DSA:3.90.640.10 (GENE3D), PTHR19375:SF1 (PANTHER), seg (SEG), SSF100920 (SUPERFAMILY), SSF100934 (SUPERFAMILY), SSF53067 (SUPERFAMILY)
gi|296284118|ref|ZP_06862116.1|	hypothetical protein CbatJ_10856	-		PS51257 (PROFILE), SignalP-NN(euk) (SIGNALP)
gi|296284120|ref|ZP_06862118.1|	dihydrolipoamide dehydrogenase	P:oxidation reduction; P:cell redox homeostasis; F:oxidoreductase activity; C:cytoplasm; F:dihydrolipoyl dehydrogenase activity; F:FAD binding	EC:1.8.1.4	IPR004099; IPR006258; IPR012999; IPR013027; IPR016156; IPR023753; PR00411 (PRINTS), G3DSA:3.50.50.60 (GENE3D), PTHR22912 (PANTHER), PTHR22912:SF61 (PANTHER), seg (SEG), SSF51905 (SUPERFAMILY)
gi|296284144|ref|ZP_06862142.1|	hypothetical protein CbatJ_10986	F:binding		IPR011990; seg (SEG), SignalP-NN(euk) (SIGNALP), tmhmm (TMHMM), SSF48452 (SUPERFAMILY)
gi|296284152|ref|ZP_06862150.1|	pyruvate dehydrogenase subunit beta	P:metabolic process; F:catalytic activity; P:oxidation reduction; F:oxidoreductase activity; F:pyruvate dehydrogenase (acetyl-transferring) activity	EC:1.2.4.1	IPR000089; IPR003016; IPR005475; IPR005476; IPR009014; IPR011053; IPR015941; G3DSA:2.40.50.100 (GENE3D), G3DSA:3.40.50.970 (GENE3D), PTHR11624 (PANTHER), PTHR11624:SF11 (PANTHER), seg (SEG), SSF52518 (SUPERFAMILY)
gi|296284156|ref|ZP_06862154.1|	glyoxalase family protein	P:cellular aromatic compound metabolic process; P:oxidation reduction; F:oxidoreductase activity; F:oxidoreductase activity, acting on single donors with incorporation of molecular oxygen, incorporation of two atoms of oxygen; F:catalytic activity; P:aromatic compound catabolic process; F:ferrous iron binding; P:metabolic process	EC:1.13.11.0	IPR000486; IPR004360; G3DSA:3.10.180.10 (GENE3D), SSF54593 (SUPERFAMILY)
gi|296284157|ref|ZP_06862155.1|	hypothetical protein CbatJ_11061	C:membrane; P:transmembrane transport	-	IPR006685; IPR008910; IPR010920; IPR011014; IPR011066; seg (SEG), SignalP-NN(euk) (SIGNALP), tmhmm (TMHMM)
gi|296284178|ref|ZP_06862176.1|	AccC, acetyl-CoA carboxylase, biotin carboxylase	F:biotin carboxylase activity; F:ATP binding; F:ligase activity; P:metabolic process; F:catalytic activity; F:transferase activity	EC:6.3.4.14	IPR004549; IPR005479; IPR005481; IPR005482; IPR011054; IPR011761; IPR011764; IPR013815; IPR013816; IPR013817; IPR016185; PTHR18866 (PANTHER), seg (SEG), SSF56059 (SUPERFAMILY)
gi|296284187|ref|ZP_06862185.1|	hypothetical protein CbatJ_11211	-		no IPS match
gi|296284195|ref|ZP_06862193.1|	TonB-dependent receptor	F:receptor activity; C:membrane; C:cell outer membrane; P:transport; C:plasma membrane; F:transporter activity; F:transmembrane transporter activity; C:outer membrane	-	IPR000531; IPR012910; seg (SEG), SignalP-NN(euk) (SIGNALP), SSF56935 (SUPERFAMILY)
gi|296284204|ref|ZP_06862202.1|	putative ABC transporter ATP-binding protein	F:ATPase activity; F:ATP binding; F:nucleotide binding; F:nucleoside-triphosphatase activity; P:ATP catabolic process; C:nucleoid; F:DNA binding; P:chromosome condensation; P:chromosome segregation	EC:3.6.1.3	IPR003439; IPR003593; IPR007406; IPR022374; coil (COIL), G3DSA:3.40.50.300 (GENE3D), PTHR19211 (PANTHER), PF12848 (PFAM), seg (SEG), SSF52540 (SUPERFAMILY)
gi|296284216|ref|ZP_06862214.1|	lysyl-tRNA synthetase	F:ATP binding; P:translation; C:cytoplasm; F:lysine-tRNA ligase activity; F:aminoacyl-tRNA ligase activity; F:nucleotide binding; P:tRNA aminoacylation for protein translation; P:lysyl-tRNA aminoacylation; F:ligase activity	EC:6.1.1.6	IPR001412; IPR002904; IPR008925; IPR014729; IPR020751; seg (SEG), SSF52374 (SUPERFAMILY)
gi|296284240|ref|ZP_06862238.1|	50S ribosomal protein L21	F:structural constituent of ribosome; F:RNA binding; P:translation; C:ribonucleoprotein complex; C:ribosome; F:rRNA binding; C:intracellular	-	IPR001787; seg (SEG), SSF141091 (SUPERFAMILY)
gi|296284256|ref|ZP_06862254.1|	cytochrome c oxidase, subunit II	F:copper ion binding; F:heme binding; C:integral to membrane; C:membrane; F:electron carrier activity; C:respiratory chain; P:transport; P:oxidation reduction; F:oxidoreductase activity; P:respiratory electron transport chain; F:cytochrome-c oxidase activity; P:electron transport chain; F:metal ion binding	EC:1.9.3.1	IPR001505; IPR002429; IPR008972; IPR011759; IPR014222; IPR015964; PTHR22888 (PANTHER), seg (SEG), SignalP-NN(euk) (SIGNALP), tmhmm (TMHMM)
gi|296284257|ref|ZP_06862255.1|	orotate phosphoribosyltransferase	P:nucleoside metabolic process; F:orotate phosphoribosyltransferase activity; P:pyrimidine nucleotide biosynthetic process; F:transferase activity; F:magnesium ion binding; P:pyrimidine base biosynthetic process; F:transferase activity, transferring glycosyl groups	EC:2.4.2.10	IPR000836; IPR006273; IPR023031; G3DSA:3.40.50.2020 (GENE3D), PTHR19278 (PANTHER), PTHR19278:SF25 (PANTHER), SSF53271 (SUPERFAMILY)
gi|296284264|ref|ZP_06862262.1|	hypothetical protein CbatJ_11596	F:hydrolase activity; P:metabolic process		IPR021440; G3DSA:3.40.50.1820 (GENE3D), SignalP-NN(euk) (SIGNALP), tmhmm (TMHMM), SSF53474 (SUPERFAMILY)
gi|296284330|ref|ZP_06862328.1|	hypothetical protein CbatJ_11926	-		no IPS match
gi|296284347|ref|ZP_06862345.1|	membrane-bound proton-translocating pyrophosphatase	C:integral to membrane; C:membrane; F:hydrolase activity; P:ion transport; P:transport; F:inorganic diphosphatase activity; F:hydrogen-translocating pyrophosphatase activity; C:integral to plasma membrane; P:proton transport; F:magnesium ion binding; C:plasma membrane; P:phosphate metabolic process; C:cytoplasm	EC:3.6.1.1	IPR004131; seg (SEG), SignalP-NN(euk) (SIGNALP), tmhmm (TMHMM)
gi|296284348|ref|ZP_06862346.1|	putative peptidase	P:proteolysis; F:serine-type peptidase activity; F:hydrolase activity; F:serine-type endopeptidase activity		IPR001375; IPR011042; IPR018910; G3DSA:3.40.50.1820 (GENE3D), PTHR11731 (PANTHER), PTHR11731:SF7 (PANTHER), seg (SEG), SignalP-NN(euk) (SIGNALP), tmhmm (TMHMM), SSF53474 (SUPERFAMILY), SSF82171 (SUPERFAMILY)
gi|296284355|ref|ZP_06862353.1|	excinuclease ABC subunit C	F:excinuclease ABC activity; C:excinuclease repair complex; P:nucleotide-excision repair; F:DNA binding; P:response to DNA damage stimulus; C:cytoplasm; P:DNA repair; C:intracellular; F:nuclease activity; P:SOS response	-	IPR000305; IPR001162; IPR001943; IPR003583; IPR004791; IPR009055; IPR010994; coil (COIL), G3DSA:1.10.150.20 (GENE3D), G3DSA:4.10.860.10 (GENE3D), PTHR11107 (PANTHER), seg (SEG)
gi|296284357|ref|ZP_06862355.1|	hypothetical protein CbatJ_12061	F:receptor activity; C:membrane; P:transport; F:transporter activity; C:cell outer membrane; C:plasma membrane		IPR000531; IPR012910; seg (SEG), SignalP-NN(euk) (SIGNALP), SSF56935 (SUPERFAMILY)
gi|296284358|ref|ZP_06862356.1|	translation initiation factor IF-1	F:RNA binding; P:translational initiation; F:translation initiation factor activity; P:translation; C:cytoplasm	-	IPR001253; IPR004368; IPR006196; IPR012340; IPR016027; IPR022967; seg (SEG)
gi|296284359|ref|ZP_06862357.1|	maf protein	C:cytoplasm		IPR003697; G3DSA:3.90.950.10 (GENE3D), PTHR11746 (PANTHER), SSF52972 (SUPERFAMILY)
gi|296284368|ref|ZP_06862366.1|	phosphoribosylformylglycinamidine synthase, purS	F:ligase activity, forming carbon-nitrogen bonds	-	IPR003850; SSF82697 (SUPERFAMILY)
gi|296284392|ref|ZP_06862390.1|	NAD(P) transhydrogenase subunit alpha	P:oxidation reduction; F:binding; F:oxidoreductase activity; P:metabolic process; F:catalytic activity; F:NAD(P)+ transhydrogenase (AB-specific) activity	EC:1.6.1.2	IPR007698; IPR007886; IPR008143; IPR016040; G3DSA:3.40.50.1770 (GENE3D), PTHR10160 (PANTHER), PTHR10160:SF11 (PANTHER), seg (SEG), SSF51735 (SUPERFAMILY), SSF52283 (SUPERFAMILY)
gi|296284410|ref|ZP_06862408.1|	hypothetical protein CbatJ_12326	-		coil (COIL), seg (SEG), SignalP-NN(euk) (SIGNALP)
gi|296284423|ref|ZP_06862421.1|	hypothetical protein CbatJ_12391	-		IPR010281; coil (COIL), seg (SEG)
gi|296284426|ref|ZP_06862424.1|	hypothetical protein CbatJ_12406	-		seg (SEG)
gi|296284448|ref|ZP_06862446.1|	methionyl-tRNA formyltransferase	F:transferase activity; P:methylation; P:biosynthetic process; F:methyltransferase activity; P:translational initiation; P:translation; F:methionyl-tRNA formyltransferase activity; F:catalytic activity; ; F:hydroxymethyl-, formyl- and related transferase activity; P:methionyl-tRNA aminoacylation	EC:2.1.2.9; EC:2.1.1.0	IPR001555; IPR002376; IPR005793; IPR005794; IPR011034; IPR015518; seg (SEG)
gi|296284451|ref|ZP_06862449.1|	putative NADH oxidoreductase	P:oxidation reduction; F:binding; F:oxidoreductase activity; P:metabolic process; F:catalytic activity; F:zinc ion binding	-	IPR002085; IPR011032; IPR013149; IPR016040; IPR020843; G3DSA:3.90.180.10 (GENE3D), PTHR11695:SF286 (PANTHER), SSF51735 (SUPERFAMILY)
gi|296284461|ref|ZP_06862459.1|	putative oxidoreductase protein	P:oxidation reduction; F:oxidoreductase activity; F:2,5-didehydrogluconate reductase activity	-	IPR001395; IPR018170; IPR020471; IPR023210; PTHR11732:SF74 (PANTHER)
gi|296284464|ref|ZP_06862462.1|	D-3-phosphoglycerate dehydrogenase	F:phosphoglycerate dehydrogenase activity; F:NAD or NADH binding; P:oxidation reduction; F:amino acid binding; F:oxidoreductase activity, acting on the CH-OH group of donors, NAD or NADP as acceptor; F:oxidoreductase activity; F:catalytic activity; F:cofactor binding; P:L-serine biosynthetic process; P:metabolic process; F:binding	EC:1.1.1.95	IPR002912; IPR006139; IPR006140; IPR006236; IPR016040; G3DSA:3.30.1330.90 (GENE3D), G3DSA:3.30.70.260 (GENE3D), PTHR10996 (PANTHER), seg (SEG), SSF143548 (SUPERFAMILY), SSF51735 (SUPERFAMILY), SSF52283 (SUPERFAMILY), SSF55021 (SUPERFAMILY)
gi|296284495|ref|ZP_06862493.1|	hypothetical protein CbatJ_12751	-		no IPS match
gi|296284513|ref|ZP_06862511.1|	dipeptidyl aminopeptidase	P:proteolysis; F:serine-type peptidase activity; F:aminopeptidase activity; F:serine-type endopeptidase activity; F:hydrolase activity	EC:3.4.21.0; EC:3.4.11.0	IPR001375; IPR002470; IPR011042; G3DSA:3.40.50.1820 (GENE3D), PTHR11731 (PANTHER), PTHR11731:SF61 (PANTHER), seg (SEG), SSF53474 (SUPERFAMILY), SSF82171 (SUPERFAMILY)
gi|296284514|ref|ZP_06862512.1|	short chain dehydrogenase	P:oxidation reduction; F:binding; F:oxidoreductase activity; P:metabolic process; F:catalytic activity; F:3-oxoacyl-[acyl-carrier-protein] reductase activity	-	IPR002198; IPR002347; IPR016040; PTHR24316 (PANTHER), SSF51735 (SUPERFAMILY)
gi|296284520|ref|ZP_06862518.1|	leucyl aminopeptidase	F:hydrolase activity; C:cytoplasm; F:metalloexopeptidase activity; F:peptidase activity; P:proteolysis; C:intracellular; P:protein metabolic process; F:metal ion binding; F:manganese ion binding; F:aminopeptidase activity	EC:3.4.11.0	IPR000819; IPR011356; G3DSA:3.40.630.10 (GENE3D), PTHR11963 (PANTHER), seg (SEG), SSF53187 (SUPERFAMILY)
gi|296284524|ref|ZP_06862522.1|	glutamine synthetase	P:nitrogen compound metabolic process; F:ligase activity; C:cytoplasm; P:glutamine biosynthetic process; F:glutamate-ammonia ligase activity; P:nitrogen fixation; F:catalytic activity	EC:6.3.1.2	IPR001637; IPR004809; IPR008146; IPR008147; IPR014746; PTHR20852 (PANTHER), PTHR20852:SF7 (PANTHER), SSF55931 (SUPERFAMILY)
gi|296284547|ref|ZP_06862545.1|	hypothetical protein CbatJ_13011	-		IPR010879
gi|296284554|ref|ZP_06862552.1|	hypothetical protein CbatJ_13046	P:regulation of transcription, DNA-dependent; P:two-component signal transduction system (phosphorelay); F:two-component response regulator activity	-	IPR002586; G3DSA:3.40.50.300 (GENE3D), PTHR13696 (PANTHER), PTHR13696:SF35 (PANTHER), seg (SEG), SSF52540 (SUPERFAMILY)
gi|296284559|ref|ZP_06862557.1|	3-hydroxyacyl-CoA dehydrogenase	P:oxidation reduction; F:binding; F:oxidoreductase activity; P:metabolic process; F:catalytic activity; F:3-hydroxyacyl-CoA dehydrogenase activity	EC:1.1.1.35	IPR002198; IPR002347; IPR016040; IPR020904; PTHR24316 (PANTHER), PTHR24316:SF78 (PANTHER), seg (SEG), SSF51735 (SUPERFAMILY)
gi|296284565|ref|ZP_06862563.1|	hypothetical protein CbatJ_13101	F:receptor activity; C:membrane; C:cell outer membrane; P:transport; C:plasma membrane; F:transporter activity; C:integral to membrane	-	IPR000531; IPR012910; seg (SEG), SignalP-NN(euk) (SIGNALP), tmhmm (TMHMM), SSF56935 (SUPERFAMILY)
gi|296284567|ref|ZP_06862565.1|	TonB-dependent receptor	F:receptor activity; C:membrane; C:cell outer membrane; P:transport; C:plasma membrane; F:transporter activity; C:integral to membrane	-	IPR000531; IPR012910; seg (SEG), SignalP-NN(euk) (SIGNALP), tmhmm (TMHMM), SSF56935 (SUPERFAMILY)
gi|296284569|ref|ZP_06862567.1|	ATP-dependent Clp protease	P:response to stress; F:nucleotide binding; C:cytoplasm; F:nucleoside-triphosphatase activity; F:ATP binding; F:peptidase activity; P:response to heat; P:protein processing; P:protein metabolic process	EC:3.6.1.15	IPR001270; IPR003593; IPR003959; IPR004176; IPR013093; IPR017730; IPR018368; IPR019489; IPR023150; coil (COIL), G3DSA:1.10.8.60 (GENE3D), G3DSA:3.40.50.300 (GENE3D), PTHR11638 (PANTHER), PTHR11638:SF18 (PANTHER), seg (SEG), SSF52540 (SUPERFAMILY), SSF81923 (SUPERFAMILY)
gi|296284571|ref|ZP_06862569.1|	Zn-dependent peptidase	F:metal ion binding; P:proteolysis; F:catalytic activity; F:zinc ion binding; F:metalloendopeptidase activity	EC:3.4.24.0	IPR007863; IPR011237; IPR011249; IPR011765; PTHR11851 (PANTHER), PTHR11851:SF60 (PANTHER), seg (SEG), SignalP-NN(euk) (SIGNALP)
gi|296284572|ref|ZP_06862570.1|	hypothetical protein CbatJ_13136	-		no IPS match
gi|296284578|ref|ZP_06862576.1|	aspartyl/glutamyl-tRNA amidotransferase subunit A	F:ATP binding; F:ligase activity; P:translation; F:carbon-nitrogen ligase activity, with glutamine as amido-N-donor; F:transferase activity; F:nucleotide binding; F:glutaminyl-tRNA synthase (glutamine-hydrolyzing) activity	EC:6.3.5.7	IPR000120; IPR004412; IPR020556; IPR023631; PTHR11895:SF7 (PANTHER), seg (SEG)
gi|296284590|ref|ZP_06862588.1|	ABC-type transport system periplasmic component	-		IPR003399; coil (COIL), seg (SEG), SignalP-NN(euk) (SIGNALP), tmhmm (TMHMM)
gi|296284603|ref|ZP_06862601.1|	hypothetical protein CbatJ_13291	P:oxidation reduction; F:binding; F:oxidoreductase activity; P:metabolic process; F:catalytic activity; F:oxidoreductase activity, acting on the CH-OH group of donors, NAD or NADP as acceptor; F:NAD or NADH binding; F:UDP-glucose 6-dehydrogenase activity	EC:1.1.1.22	IPR001732; IPR008927; IPR014026; IPR014027; IPR016040; IPR017476; IPR021157; PTHR11374 (PANTHER), PS51257 (PROFILE), seg (SEG), SignalP-NN(euk) (SIGNALP), SSF51735 (SUPERFAMILY)
gi|296284615|ref|ZP_06862613.1|	beta-Ig-H3/fasciclin	-
gi|296284617|ref|ZP_06862615.1|	ATP-dependent Clp protease proteolytic subunit	P:proteolysis; F:ATP binding; F:serine-type endopeptidase activity; C:cytoplasm; F:serine-type peptidase activity; F:hydrolase activity; F:nucleotide binding; F:peptidase activity	EC:3.4.21.0	IPR001907; IPR018215; IPR023562; G3DSA:3.90.226.10 (GENE3D), seg (SEG), SSF52096 (SUPERFAMILY)
gi|296284618|ref|ZP_06862616.1|	ATP-dependent Clp protease proteolytic subunit	P:proteolysis; F:ATP binding; F:serine-type endopeptidase activity; C:cytoplasm; F:serine-type peptidase activity; F:hydrolase activity; F:nucleotide binding; F:peptidase activity	-	IPR001907; IPR018215; IPR023562; G3DSA:3.90.226.10 (GENE3D), SSF52096 (SUPERFAMILY)
gi|296284620|ref|ZP_06862618.1|	trigger factor	P:cell cycle; F:peptidyl-prolyl cis-trans isomerase activity; P:protein folding; P:cell division; P:protein peptidyl-prolyl isomerization; F:isomerase activity; P:protein transport	EC:5.2.1.8	IPR001179; IPR005215; IPR008880; IPR008881; coil (COIL), G3DSA:3.10.50.40 (GENE3D), seg (SEG), SSF54534 (SUPERFAMILY)
gi|296284630|ref|ZP_06862628.1|	CBS	P:metabolic process; F:catalytic activity	-	IPR000644; IPR013785; PTHR11911 (PANTHER), seg (SEG), SSF54631 (SUPERFAMILY)
gi|296284645|ref|ZP_06862643.1|	aldehyde dehydrogenase	P:oxidation reduction; F:oxidoreductase activity; P:metabolic process; F:lactaldehyde dehydrogenase activity; F:aldehyde dehydrogenase (NAD) activity	EC:1.2.1.22; EC:1.2.1.3	IPR015590; IPR016160; IPR016161; IPR016162; IPR016163; PTHR11699 (PANTHER), PTHR11699:SF46 (PANTHER), seg (SEG)
gi|296284674|ref|ZP_06862672.1|	thiamine pyrophosphate binding domain-containing protein	P:oxidation reduction; F:oxidoreductase activity; F:thiamin pyrophosphate binding; F:transferase activity; F:magnesium ion binding; F:catalytic activity; F:pyruvate dehydrogenase (cytochrome) activity; P:metabolic process; P:generation of precursor metabolites and energy; P:pyruvate metabolic process	EC:1.2.2.2	IPR000399; IPR011766; IPR012000; IPR012001; G3DSA:3.40.50.1220 (GENE3D), G3DSA:3.40.50.970 (GENE3D), PTHR18968 (PANTHER), PTHR18968:SF12 (PANTHER), seg (SEG), SSF52467 (SUPERFAMILY), SSF52518 (SUPERFAMILY)
gi|296284687|ref|ZP_06862685.1|	acyl-CoA dehydrogenase family protein	P:oxidation reduction; F:oxidoreductase activity; F:acyl-CoA dehydrogenase activity; P:metabolic process; F:oxidoreductase activity, acting on the CH-CH group of donors; F:FAD binding; P:fatty acid catabolic process; P:phospholipid catabolic process	EC:1.3.99.3	IPR006090; IPR006091; IPR006092; IPR009075; IPR009100; IPR013786; PTHR10909 (PANTHER), PTHR10909:SF161 (PANTHER)
gi|296284689|ref|ZP_06862687.1|	TonB-dependent receptor	F:receptor activity; C:integral to membrane; C:membrane; C:cell outer membrane; P:transport; C:plasma membrane; F:transporter activity	-	IPR000531; IPR010917; IPR012910; seg (SEG), SignalP-NN(euk) (SIGNALP), SSF56935 (SUPERFAMILY)
gi|296284703|ref|ZP_06862701.1|	outer membrane protein	-		IPR007497; seg (SEG), SignalP-NN(euk) (SIGNALP)
gi|296284717|ref|ZP_06862715.1|	hypothetical protein CbatJ_13903	-		IPR004401; coil (COIL), seg (SEG)
gi|296284719|ref|ZP_06862717.1|	histone-like protein	F:DNA binding	-	IPR000119; IPR010992; IPR020816; IPR023630
gi|296284725|ref|ZP_06862723.1|	elongation factor Ts	P:translational elongation; F:translation elongation factor activity; P:translation; C:cytoplasm; C:intracellular	-	IPR000449; IPR001816; IPR009060; IPR014039; IPR018101; G3DSA:1.10.286.20 (GENE3D), G3DSA:1.10.8.10 (GENE3D), seg (SEG)
gi|296284729|ref|ZP_06862727.1|	ribosome recycling factor	P:translation; C:cytoplasm; P:translational termination	-	IPR002661; IPR023584; coil (COIL), G3DSA:1.10.132.20 (GENE3D), seg (SEG)
gi|296284735|ref|ZP_06862733.1|	hypothetical protein CbatJ_13993	F:unfolded protein binding; F:calcium ion binding		IPR005632; IPR024930; coil (COIL), seg (SEG), SignalP-NN(euk) (SIGNALP), tmhmm (TMHMM)
gi|296284741|ref|ZP_06862739.1|	leucine dehydrogenase	P:oxidation reduction; P:cellular amino acid metabolic process; F:binding; F:oxidoreductase activity; P:metabolic process; F:catalytic activity; F:oxidoreductase activity, acting on the CH-NH2 group of donors, NAD or NADP as acceptor; F:leucine dehydrogenase activity	EC:1.4.1.0	IPR006095; IPR006096; IPR006097; IPR016040; IPR016211; G3DSA:3.40.192.10 (GENE3D), PTHR11606 (PANTHER), SSF51735 (SUPERFAMILY), SSF53223 (SUPERFAMILY)
gi|296284757|ref|ZP_06862755.1|	hypothetical protein CbatJ_14103	F:acetolactate synthase activity; F:transferase activity; F:molecular_function; P:biological_process; C:cellular_component	EC:2.2.1.6	IPR008462
gi|296284765|ref|ZP_06862763.1|	ribonuclease D	F:ribonuclease activity; P:cellular metabolic process; P:tRNA processing; F:nucleic acid binding; F:nucleotide binding; C:cytoplasm; F:catalytic activity; C:intracellular; P:nucleobase, nucleoside, nucleotide and nucleic acid metabolic process; F:3'-5' exonuclease activity; F:ribonuclease D activity; F:hydrolase activity; F:ribonuclease III activity	EC:3.1.13.5; EC:3.1.26.3	IPR002121; IPR002562; IPR006292; IPR010997; IPR012337; G3DSA:3.30.420.10 (GENE3D), PTHR12124 (PANTHER), PTHR12124:SF3 (PANTHER), seg (SEG)
gi|296284766|ref|ZP_06862764.1|	aspartyl-tRNA synthetase	F:ligase activity; P:aspartyl-tRNA aminoacylation; P:tRNA aminoacylation for protein translation; F:nucleic acid binding; F:nucleotide binding; C:cytoplasm; P:translation; F:ATP binding; F:aspartate-tRNA ligase activity; F:aminoacyl-tRNA ligase activity	EC:6.1.1.12	IPR002312; IPR004115; IPR004364; IPR004365; IPR004524; IPR006195; IPR012340; IPR016027; IPR018150; G3DSA:3.30.930.10 (GENE3D), seg (SEG), SSF55681 (SUPERFAMILY)
gi|296284769|ref|ZP_06862767.1|	acyl carrier protein	P:lipid biosynthetic process; F:cofactor binding; C:cytoplasm; F:acyl carrier activity; P:fatty acid biosynthetic process; F:phosphopantetheine binding	-	IPR003231; IPR006162; IPR006163; IPR009081; IPR020806; PTHR20863 (PANTHER), PTHR20863:SF22 (PANTHER)
gi|296284785|ref|ZP_06862783.1|	hypothetical protein CbatJ_14251	-		coil (COIL), seg (SEG), SignalP-NN(euk) (SIGNALP), tmhmm (TMHMM)
gi|296284796|ref|ZP_06862794.1|	putative cytoplasmic protein	F:RNA binding	-	IPR010421; coil (COIL), seg (SEG)
gi|296284801|ref|ZP_06862799.1|	ATPase	F:ATP binding; P:protein metabolic process; F:nucleotide binding; F:ATP-dependent peptidase activity; F:nucleoside-triphosphatase activity; F:peptidase activity	-	IPR001270; IPR003593; IPR003959; IPR004176; IPR013093; IPR013461; IPR018368; IPR019489; IPR023150; G3DSA:1.10.8.60 (GENE3D), G3DSA:3.40.50.300 (GENE3D), PTHR11638 (PANTHER), seg (SEG), SSF52540 (SUPERFAMILY), SSF81923 (SUPERFAMILY)
gi|296284804|ref|ZP_06862802.1|	hypothetical protein CbatJ_14346	F:hydrolase activity, hydrolyzing O-glycosyl compounds; F:hydrolase activity; P:carbohydrate metabolic process		seg (SEG), SignalP-NN(euk) (SIGNALP)
gi|296284816|ref|ZP_06862814.1|	ferredoxin II	F:metal ion binding; F:electron carrier activity; F:4 iron, 4 sulfur cluster binding; F:iron-sulfur cluster binding	-	IPR000813; IPR001450; IPR017896; IPR017900; IPR022569; G3DSA:3.30.70.20 (GENE3D), PTHR11938 (PANTHER), PTHR11938:SF48 (PANTHER), seg (SEG), SSF54862 (SUPERFAMILY)
gi|296284820|ref|ZP_06862818.1|	hypothetical protein CbatJ_14426	-		IPR021255; seg (SEG)
gi|296284821|ref|ZP_06862819.1|	hypothetical protein CbatJ_14431	-		coil (COIL), PS51257 (PROFILE), seg (SEG), SignalP-NN(euk) (SIGNALP)
gi|296284836|ref|ZP_06862834.1|	transcription termination factor Rho	F:helicase activity; F:hydrolase activity; F:nucleic acid binding; F:nucleotide binding; F:nucleoside-triphosphatase activity; F:ATP binding; F:RNA binding; F:RNA-dependent ATPase activity; P:regulation of transcription, DNA-dependent; F:transcription termination factor activity; P:transcription termination; P:transcription, DNA-dependent	-	IPR000194; IPR003593; IPR004665; IPR011112; IPR011113; IPR011129; IPR012340; IPR016027; G3DSA:1.10.720.10 (GENE3D), G3DSA:3.40.50.300 (GENE3D), PTHR15184 (PANTHER), PTHR15184:SF2 (PANTHER), seg (SEG), SSF52540 (SUPERFAMILY)
gi|296284854|ref|ZP_06862852.1|	prolyl oligopeptidase family protein	P:proteolysis; F:serine-type peptidase activity; F:hydrolase activity	-	IPR001375; IPR011042; IPR011659; G3DSA:3.40.50.1820 (GENE3D), PTHR11731 (PANTHER), PTHR11731:SF7 (PANTHER), SSF53474 (SUPERFAMILY), SSF82171 (SUPERFAMILY)
gi|296284861|ref|ZP_06862859.1|	hypothetical protein CbatJ_14631	-		seg (SEG), SignalP-NN(euk) (SIGNALP)
gi|296284873|ref|ZP_06862871.1|	hypothetical protein CbatJ_14691	F:transferase activity; P:metabolic process; F:N-acetyltransferase activity; F:acyltransferase activity		IPR016181
gi|296284880|ref|ZP_06862878.1|	PetB	P:respiratory electron transport chain; F:oxidoreductase activity; F:electron carrier activity; C:integral to membrane; P:electron transport chain; C:membrane; C:respiratory chain; P:transport	-	IPR005797; IPR005798; IPR016174; IPR016175; SignalP-NN(euk) (SIGNALP), tmhmm (TMHMM)
gi|296284897|ref|ZP_06862895.1|	biopolymer transport ExbB protein	C:integral to membrane; C:membrane; P:protein transport; F:protein transporter activity; P:transport; P:cytolysis; P:defense response to Gram-negative bacterium	-	IPR002898; SignalP-NN(euk) (SIGNALP), tmhmm (TMHMM)
gi|296284901|ref|ZP_06862899.1|	hypothetical protein CbatJ_14831	F:hydrolase activity; F:fructose 1,6-bisphosphate 1-phosphatase activity		seg (SEG), SignalP-NN(euk) (SIGNALP), tmhmm (TMHMM)
gi|296284902|ref|ZP_06862900.1|	fructose 1,6-bisphosphatase II	F:metal ion binding; P:glycerol metabolic process; F:hydrolase activity; F:fructose 1,6-bisphosphate 1-phosphatase activity	EC:3.1.3.11	IPR004464; G3DSA:3.30.540.10 (GENE3D), seg (SEG), SSF56655 (SUPERFAMILY)
gi|296284910|ref|ZP_06862908.1|	50S ribosomal protein L20	F:structural constituent of ribosome; F:RNA binding; P:ribosomal large subunit assembly; P:translation; C:ribonucleoprotein complex; C:ribosome; F:rRNA binding; C:intracellular	-	IPR005813; PD002389 (PRODOM), G3DSA:1.10.1900.20 (GENE3D), PTHR10986:SF1 (PANTHER), SSF74731 (SUPERFAMILY)
gi|296284922|ref|ZP_06862920.1|	cold shock protein	P:regulation of transcription, DNA-dependent; F:nucleic acid binding; C:cytoplasm; F:DNA binding	-	IPR002059; IPR011129; IPR012340; IPR016027; IPR019844; PTHR11544 (PANTHER), seg (SEG)
gi|296284930|ref|ZP_06862928.1|	peptidoglycan-associated protein	C:integral to membrane; C:membrane; C:cell outer membrane; C:plasma membrane; C:bacterial-type flagellum; F:motor activity; P:ciliary or flagellar motility	-	IPR006664; IPR006665; IPR011250; seg (SEG), SignalP-NN(euk) (SIGNALP), SSF56925 (SUPERFAMILY)
gi|296284954|ref|ZP_06862952.1|	osmotically inducible protein C	P:response to stress		IPR003718; IPR015946; IPR019904
gi|296284980|ref|ZP_06862978.1|	3-hydroxybutyryl-CoA dehydrogenase	P:fatty acid metabolic process; F:coenzyme binding; F:3-hydroxyacyl-CoA dehydrogenase activity; P:oxidation reduction; F:oxidoreductase activity; F:catalytic activity; F:NAD binding; P:metabolic process; F:binding; F:3-hydroxybutyryl-CoA dehydrogenase activity	EC:1.1.1.35	IPR006108; IPR006176; IPR008927; IPR013328; IPR016040; IPR022694; PTHR23309 (PANTHER), SSF51735 (SUPERFAMILY)
gi|296284984|ref|ZP_06862982.1|	malic enzyme	F:NAD or NADH binding; P:oxidation reduction; F:oxidoreductase activity, acting on the CH-OH group of donors, NAD or NADP as acceptor; F:oxidoreductase activity; F:catalytic activity; F:acyltransferase activity; P:metabolic process; F:metal ion binding; F:binding; F:transferase activity; F:phosphate acetyltransferase activity; F:malate dehydrogenase (oxaloacetate-decarboxylating) (NADP+) activity	EC:2.3.1.8; EC:1.1.1.40	IPR002505; IPR012188; IPR012301; IPR012302; IPR015884; IPR016040; PTHR23406 (PANTHER), PTHR23406:SF8 (PANTHER), seg (SEG), SSF51735 (SUPERFAMILY), SSF53223 (SUPERFAMILY), SSF53659 (SUPERFAMILY)
gi|296284999|ref|ZP_06862997.1|	Aryl-alcohol dehydrogenase	F:metal ion binding; P:oxidation reduction; F:binding; F:oxidoreductase activity; P:metabolic process; F:aryl-alcohol dehydrogenase activity; F:catalytic activity; F:zinc ion binding; F:transferase activity; P:phosphorylation; F:xylulokinase activity; F:kinase activity; P:carbohydrate metabolic process; P:xylulose metabolic process; F:phosphotransferase activity, alcohol group as acceptor	-	IPR002085; IPR002328; IPR011032; IPR013149; IPR013154; IPR016040; IPR020843; G3DSA:3.90.180.10 (GENE3D), PTHR11695:SF317 (PANTHER), seg (SEG), SSF51735 (SUPERFAMILY)
gi|296285001|ref|ZP_06862999.1|	polynucleotide phosphorylase/polyadenylase	P:mRNA catabolic process; F:RNA binding; F:nucleotidyltransferase activity; C:cytoplasm; F:transferase activity; F:polyribonucleotide nucleotidyltransferase activity; P:RNA processing; F:3'-5'-exoribonuclease activity	EC:2.7.7.8	IPR001247; IPR003029; IPR004087; IPR004088; IPR012162; IPR012340; IPR015847; IPR015848; IPR016027; IPR018111; IPR020568; IPR022967; coil (COIL), G3DSA:3.30.1370.10 (GENE3D), seg (SEG), SSF54791 (SUPERFAMILY)
gi|296285007|ref|ZP_06863005.1|	ribosome-binding factor A	P:rRNA processing; C:cytoplasm	-	IPR000238; IPR015946; IPR020053; IPR023799
gi|296285010|ref|ZP_06863008.1|	translation initiation factor IF-2	P:GTP catabolic process; P:translational initiation; F:nucleotide binding; C:cytoplasm; P:translation; F:GTP binding; C:intracellular; F:translation initiation factor activity; F:GTPase activity	-	IPR000178; IPR000795; IPR004161; IPR005225; IPR006847; IPR009000; IPR013575; IPR015760; IPR023115; coil (COIL), G3DSA:2.40.30.10 (GENE3D), G3DSA:3.40.50.300 (GENE3D), PTHR23115 (PANTHER), seg (SEG), SSF52540 (SUPERFAMILY)
gi|296285012|ref|ZP_06863010.1|	transcription elongation factor NusA	F:RNA binding; P:regulation of transcription termination; P:transcription, DNA-dependent; F:nucleotide binding; F:transcription regulator activity; F:transcription factor activity; P:translational elongation; F:translation elongation factor activity	-	IPR003029; IPR004087; IPR004088; IPR009019; IPR010213; IPR010214; IPR010995; IPR012340; IPR013735; IPR015946; IPR016027; IPR022967; coil (COIL), G3DSA:1.10.150.20 (GENE3D), PTHR22648 (PANTHER), seg (SEG)
gi|296285014|ref|ZP_06863012.1|	hypothetical protein CbatJ_15410	P:proteolysis; F:peptidase activity; F:aminopeptidase activity		IPR007484; G3DSA:3.40.630.10 (GENE3D), PS51257 (PROFILE), seg (SEG), SignalP-NN(euk) (SIGNALP), SSF53187 (SUPERFAMILY)
gi|296285016|ref|ZP_06863014.1|	hypothetical protein CbatJ_15420	-		IPR007343; seg (SEG), tmhmm (TMHMM)
gi|296285037|ref|ZP_06863035.1|	DNA uptake lipoprotein	F:binding	-	IPR011990; IPR017689; PTHR23083 (PANTHER), PS51257 (PROFILE), seg (SEG), SignalP-NN(euk) (SIGNALP), tmhmm (TMHMM), SSF48452 (SUPERFAMILY)
gi|296285040|ref|ZP_06863038.1|	gamma-glutamyl phosphate reductase	F:glutamate-5-semialdehyde dehydrogenase activity; P:oxidation reduction; F:oxidoreductase activity; C:cytoplasm; P:metabolic process; P:cellular amino acid biosynthetic process; F:NADP or NADPH binding; P:proline biosynthetic process	EC:1.2.1.41	IPR000965; IPR012134; IPR015590; IPR016161; IPR016162; IPR016163; coil (COIL), PTHR11063 (PANTHER), seg (SEG)
gi|296285046|ref|ZP_06863044.1|	N-6 DNA methylase	F:N-methyltransferase activity; P:DNA methylation; F:nucleic acid binding; F:methyltransferase activity; F:transferase activity; P:methylation; F:nuclease activity; F:DNA binding; P:DNA modification; F:ligase activity; P:response to DNA damage stimulus; P:DNA replication; F:DNA ligase (NAD+) activity; P:DNA repair; C:intracellular; F:metal ion binding; F:endonuclease activity; P:DNA methylation o…	-	IPR002296; IPR003356; coil (COIL), G3DSA:3.40.50.150 (GENE3D), seg (SEG), SSF116734 (SUPERFAMILY), SSF53335 (SUPERFAMILY)
gi|296285050|ref|ZP_06863048.1|	hypothetical protein CbatJ_15590	-		seg (SEG), SignalP-NN(euk) (SIGNALP)
gi|296285052|ref|ZP_06863050.1|	DNA polymerase III subunit beta	P:DNA replication; F:nucleotidyltransferase activity; C:cytoplasm; F:transferase activity; F:DNA-directed DNA polymerase activity; C:DNA polymerase III complex; F:3'-5' exonuclease activity; F:DNA binding	EC:2.7.7.7	IPR001001; IPR022634; IPR022635; IPR022637; IPR024693; seg (SEG), SSF55979 (SUPERFAMILY)
gi|296285053|ref|ZP_06863051.1|	dehydrogenase	P:oxidation reduction; F:binding; F:oxidoreductase activity; P:metabolic process; F:catalytic activity; P:fatty acid biosynthetic process; F:3-oxoacyl-[acyl-carrier-protein] reductase activity; F:NAD or NADH binding	EC:1.1.1.100	IPR002198; IPR002347; IPR011284; IPR016040; IPR020842; IPR020904; PIRSF000126 (PIR), PTHR24316 (PANTHER), PTHR24316:SF88 (PANTHER), seg (SEG), SSF51735 (SUPERFAMILY)
gi|296285054|ref|ZP_06863052.1|	malonyl CoA-acyl carrier protein transacylase	F:binding; F:transferase activity; P:metabolic process; F:catalytic activity; P:fatty acid biosynthetic process; F:[acyl-carrier-protein] S-malonyltransferase activity; F:transcription factor activity; P:regulation of transcription, DNA-dependent; F:acyltransferase activity; P:transcription, DNA-dependent	EC:2.3.1.39	IPR001227; IPR004410; IPR014043; IPR016035; IPR016036; IPR020801; IPR024925; coil (COIL), G3DSA:3.30.70.250 (GENE3D), PTHR10982 (PANTHER), seg (SEG)
gi|296285063|ref|ZP_06863061.1|	hypothetical protein CbatJ_15655	-		SignalP-NN(euk) (SIGNALP), tmhmm (TMHMM)
gi|296285067|ref|ZP_06863065.1|	zinc-dependent metallopeptidase	F:peptidyl-dipeptidase activity; P:proteolysis; F:metallopeptidase activity; C:membrane; F:carboxypeptidase activity; F:hydrolase activity	EC:3.4.15.0	IPR001548; seg (SEG), SignalP-NN(euk) (SIGNALP), SSF55486 (SUPERFAMILY)
gi|296285076|ref|ZP_06863074.1|	aspartate-semialdehyde dehydrogenase	P:threonine biosynthetic process; P:methionine biosynthetic process; F:NAD or NADH binding; F:NADP or NADPH binding; P:cellular amino acid metabolic process; C:cytoplasm; P:oxidation reduction; F:oxidoreductase activity, acting on the aldehyde or oxo group of donors, NAD or NADP as acceptor; F:oxidoreductase activity; F:catalytic activity; F:protein dimerization activity; P:metabolic process; P:c…	EC:1.2.1.11	IPR000534; IPR005986; IPR012080; IPR012280; IPR016040; G3DSA:3.30.360.10 (GENE3D), PTHR10174 (PANTHER), PTHR10174:SF2 (PANTHER), seg (SEG), SSF51735 (SUPERFAMILY), SSF55347 (SUPERFAMILY)
gi|296285088|ref|ZP_06863086.1|	RstB	F:transferase activity; P:phosphorylation; F:protein histidine kinase activity; P:peptidyl-histidine phosphorylation; F:nucleotide binding; F:ATP binding; F:kinase activity; P:signal transduction; P:two-component signal transduction system (phosphorelay); F:two-component sensor activity; F:transferase activity, transferring phosphorus-containing groups; C:integral to membrane; C:membrane; F:signa…	-	IPR003594; coil (COIL), seg (SEG)
gi|296285145|ref|ZP_06863143.1|	copper/silver efflux P-type ATPase	F:transition metal ion binding; C:integral to membrane; F:copper-exporting ATPase activity; C:membrane; P:metal ion transport; F:ATPase activity, coupled to transmembrane movement of ions, phosphorylative mechanism; F:hydrolase activity; F:nucleotide binding; F:ATP binding; P:oxidation reduction; F:oxidoreductase activity; P:ATP biosynthetic process; F:catalytic activity; F:metal ion transmembran…	EC:3.6.3.4	IPR001757; IPR005834; IPR006403; IPR006416; IPR007029; IPR008250; IPR009078; IPR011017; IPR018303; IPR023214; IPR023299; IPR023300; PTHR24093 (PANTHER), PTHR24093:SF113 (PANTHER), seg (SEG), tmhmm (TMHMM), SSF81653 (SUPERFAMILY), SSF81665 (SUPERFAMILY)
gi|296285151|ref|ZP_06863149.1|	acetyltransferase	P:metabolic process; F:N-acetyltransferase activity; F:transferase activity; F:acyltransferase activity	-	IPR000182; IPR016181; PTHR23091 (PANTHER)
gi|296285153|ref|ZP_06863151.1|	hypothetical protein CbatJ_16107	-		no IPS match
gi|296285164|ref|ZP_06863162.1|	hypothetical protein CbatJ_16162	-		seg (SEG)
gi|296285171|ref|ZP_06863169.1|	iron permease FTR1	F:heme binding; F:electron carrier activity; C:membrane; F:iron ion binding; P:transmembrane transport	-	IPR003088; IPR009056; seg (SEG), SignalP-NN(euk) (SIGNALP), tmhmm (TMHMM)

## Sheet: GOs(Biological process) 
GO term	Count
metabolic process	65
translation	38
oxidation-reduction process	28
transport	20
transcription, DNA-dependent	14
proteolysis	9
two-component signal transduction system (phosphorelay)	8
regulation of transcription, DNA-dependent	8
fatty acid biosynthetic process	8
cellular amino acid biosynthetic process	8
phosphorylation	7
protein folding	6
glycolysis	6
tricarboxylic acid cycle	5
protein metabolic process	5
biological_process	5
tRNA aminoacylation for protein translation	4
transmembrane transport	4
signal transduction	4
response to DNA damage stimulus	4
ion transport	4
DNA repair	4
tRNA processing	3
translational initiation	3
translational elongation	3
SOS response	3
proton transport	3
protein peptidyl-prolyl isomerization	3
methylation	3
electron transport chain	3
ciliary or flagellar motility	3
cell redox homeostasis	3
cell division	3
carbohydrate metabolic process	3
ATP biosynthetic process	3
valine biosynthetic process	2
transcription termination, DNA-dependent	2
RNA processing	2
response to stress	2
quorum sensing	2
protein transport	2
protein catabolic process	2
plasma membrane ATP synthesis coupled proton transport	2
photosynthesis	2
pentose-phosphate shunt	2
one-carbon metabolic process	2
nucleotide-excision repair	2
nucleobase-containing compound metabolic process	2
isoleucine biosynthetic process	2
glycerol metabolic process	2
glycerol ether metabolic process	2
gluconeogenesis	2
fatty acid catabolic process	2
DNA replication	2
cellular metabolic process	2
cellular iron ion homeostasis	2
cellular amino acid metabolic process	2
branched chain family amino acid biosynthetic process	2
ATP metabolic process	2
ATP hydrolysis coupled proton transport	2
ATP catabolic process	2
aromatic compound catabolic process	2
xylulose metabolic process	1
valine metabolic process	1
UDP-N-acetylgalactosamine biosynthetic process	1
tryptophan catabolic process to kynurenine	1
translational termination	1
transcription initiation, DNA-dependent	1
transcription antitermination	1
thiamine biosynthetic process	1
terpenoid biosynthetic process	1
superoxide metabolic process	1
siderophore transport	1
ribosome biogenesis	1
ribosome assembly	1
ribosomal large subunit assembly	1
response to lipopolysaccharide	1
response to heat	1
response to antibiotic	1
respiratory electron transport chain	1
removal of superoxide radicals	1
regulation of translation	1
regulation of transcription termination, DNA-dependent	1
regulation of transcription elongation, DNA-dependent	1
regulation of cell shape	1
quinolinate biosynthetic process	1
pyruvate metabolic process	1
pyrimidine nucleotide metabolic process	1
pyrimidine nucleotide biosynthetic process	1
pyrimidine base biosynthetic process	1
pyridine nucleotide biosynthetic process	1
purine base biosynthetic process	1
protein-chromophore linkage	1
protein targeting	1
protein refolding	1
protein processing	1
protein modification process	1
protein import	1
proline biosynthetic process	1
potassium ion transport	1
positive regulation of type 2 immune response	1
positive regulation of transcription elongation from RNA polymerase II promoter	1
positive regulation of T cell tolerance induction	1
positive regulation of interleukin-12 production	1
positive regulation of chronic inflammatory response	1
positive regulation of apoptotic process	1
photosynthesis, light reaction	1
phospholipid catabolic process	1
phosphate-containing compound metabolic process	1
peptidyl-proline modification	1
peptidyl-histidine phosphorylation	1
peptidoglycan biosynthetic process	1
nitrogen fixation	1
negative regulation of transcription, DNA-dependent	1
negative regulation of T cell proliferation	1
negative regulation of T cell apoptosis	1
negative regulation of interleukin-10 production	1
negative regulation of activated T cell proliferation	1
NAD biosynthetic process	1
multicellular organismal response to stress	1
methionyl-tRNA aminoacylation	1
methionine biosynthetic process	1
metal ion transport	1
malate metabolic process	1
lysyl-tRNA aminoacylation	1
lysine biosynthetic process	1
L-serine biosynthetic process	1
lipid biosynthetic process	1
leucyl-tRNA aminoacylation	1
kynurenic acid biosynthetic process	1
isoprenoid biosynthetic process	1
iron ion transport	1
intracellular protein transport	1
intracellular protein transmembrane transport	1
inflammatory response	1
histidine biosynthetic process	1
GTP catabolic process	1
glyoxylate cycle	1
glycyl-tRNA aminoacylation	1
glycine decarboxylation via glycine cleavage system	1
glutathione biosynthetic process	1
glutamine metabolic process	1
glutamine biosynthetic process	1
generation of precursor metabolites and energy	1
fumarate metabolic process	1
eugenol metabolic process	1
DNA topological change	1
DNA recombination	1
DNA modification	1
DNA methylation on adenine	1
DNA methylation	1
detection of visible light	1
dephosphorylation	1
defense response to Gram-negative bacterium	1
'de novo' IMP biosynthetic process	1
cytolysis	1
cytokine production involved in inflammatory response	1
cysteinyl-tRNA aminoacylation	1
copper ion export	1
conversion of methionyl-tRNA to N-formyl-methionyl-tRNA	1
cofactor metabolic process	1
cobalamin biosynthetic process	1
chromosome segregation	1
chromosome condensation	1
chlorophyll biosynthetic process	1
cellular carbohydrate metabolic process	1
cellular aromatic compound metabolic process	1
cell morphogenesis	1
cell cycle	1
cation transport	1
carotenoid biosynthetic process	1
carbon utilization	1
branched chain family amino acid metabolic process	1
biotin biosynthetic process	1
biosynthetic process	1
beta-lactam antibiotic catabolic process	1
behavior	1
ATP synthesis coupled electron transport	1
aspartyl-tRNA aminoacylation	1
aromatic amino acid family metabolic process	1
aromatic amino acid family biosynthetic process	1
arginyl-tRNA aminoacylation	1
arginine metabolic process	1
arginine catabolic process to glutamate	1
arginine catabolic process	1
antibiotic biosynthetic process	1

## Sheet: GOs(Molecular function)
GO term	Count
catalytic activity	66
oxidoreductase activity	61
nucleotide binding	40
hydrolase activity	38
ATP binding	32
transferase activity	31
RNA binding	24
binding	24
rRNA binding	20
metal ion binding	19
DNA binding	18
peptidase activity	18
isomerase activity	12
ligase activity	12
lyase activity	11
flavin adenine dinucleotide binding	10
nucleic acid binding	9
serine-type endopeptidase activity	9
transporter activity	9
electron carrier activity	9
iron-sulfur cluster binding	9
serine-type peptidase activity	8
two-component response regulator activity	7
aminopeptidase activity	7
zinc ion binding	7
#N/A	7
nucleoside-triphosphatase activity	7
4 iron, 4 sulfur cluster binding	7
magnesium ion binding	6
metalloendopeptidase activity	6
propionyl-CoA carboxylase activity	6
iron ion binding	6
NAD binding	6
sequence-specific DNA binding transcription factor activity	5
translation elongation factor activity	5
acyl-CoA dehydrogenase activity	5
aminoacyl-tRNA ligase activity	5
metallopeptidase activity	5
kinase activity	5
oxidoreductase activity, acting on the CH-OH group of donors, NAD or NADP as acceptor	5
oxidoreductase activity, acting on the CH-CH group of donors	5
tRNA binding	4
DNA-directed RNA polymerase activity	4
GTPase activity	4
acetyl-CoA carboxylase activity	4
3-hydroxyacyl-CoA dehydrogenase activity	3
aldehyde dehydrogenase (NAD) activity	3
nuclease activity	3
signal transducer activity	3
GTP binding	3
NADH dehydrogenase (ubiquinone) activity	3
methyltransferase activity	3
metalloexopeptidase activity	3
3'-5' exonuclease activity	3
protein disulfide oxidoreductase activity	3
oxidoreductase activity, acting on NADH or NADPH	3
oxidoreductase activity, acting on single donors with incorporation of molecular oxygen, incorporation of two atoms of oxygen	3
nucleotidyltransferase activity	3
hydrolase activity, acting on acid anhydrides, catalyzing transmembrane movement of substances	3
manganese ion binding	3
two-component sensor activity	2
3'-5'-exoribonuclease activity	2
molecular_function	2
transcription elongation regulator activity	2
translation initiation factor activity	2
motor activity	2
dihydrolipoyl dehydrogenase activity	2
ATP-dependent peptidase activity	2
carboxypeptidase activity	2
3-oxoacyl-[acyl-carrier-protein] reductase (NADPH) activity	2
ribonuclease III activity	2
succinate-CoA ligase (ADP-forming) activity	2
structural molecule activity	2
calcium ion binding	2
ATP-dependent helicase activity	2
N-acetyltransferase activity	2
ferric iron binding	2
amino acid binding	2
transferase activity, transferring acyl groups other than amino-acyl groups	2
transferase activity, transferring glycosyl groups	2
transferase activity, transferring alkyl or aryl (other than methyl) groups	2
phosphotransferase activity, alcohol group as acceptor	2
heme binding	2
thiamine pyrophosphate binding	2
fructose 1,6-bisphosphate 1-phosphatase activity	2
transition metal ion binding	2
hydrogen ion transporting ATP synthase activity, rotational mechanism	2
proton-transporting ATPase activity, rotational mechanism	2
protein dimerization activity	2
cofactor binding	2
NADP binding	2
coenzyme binding	2
2 iron, 2 sulfur cluster binding	2
acyl carrier activity	1
alanine dehydrogenase activity	1
transcription termination factor activity	1
peptidyl-prolyl cis-trans isomerase activity	1
3-hydroxybutyryl-CoA dehydratase activity	1
ATP citrate synthase activity	1
DNA-directed DNA polymerase activity	1
DNA ligase (NAD+) activity	1
DNA topoisomerase activity	1
DNA topoisomerase (ATP-hydrolyzing) activity	1
NADPH:quinone reductase activity	1
UDP-glucose 6-dehydrogenase activity	1
acetyl-CoA C-acetyltransferase activity	1
acetyl-CoA C-acyltransferase activity	1
aconitate hydratase activity	1
copper-exporting ATPase activity	1
aldehyde dehydrogenase [NAD(P)+] activity	1
alkaline phosphatase activity	1
amidase activity	1
aspartate-semialdehyde dehydrogenase activity	1
biotin synthase activity	1
branched-chain-amino-acid transaminase activity	1
butyryl-CoA dehydrogenase activity	1
carbonate dehydratase activity	1
cytidylate kinase activity	1
cytochrome-c oxidase activity	1
dihydroxy-acid dehydratase activity	1
electron-transferring-flavoprotein dehydrogenase activity	1
threonine-type endopeptidase activity	1
enoyl-CoA hydratase activity	1
[acyl-carrier-protein] S-malonyltransferase activity	1
enoyl-[acyl-carrier-protein] reductase (NADH) activity	1
fructose-bisphosphate aldolase activity	1
fumarate hydratase activity	1
fumarylacetoacetase activity	1
glutamate-ammonia ligase activity	1
glutaryl-CoA dehydrogenase activity	1
helicase activity	1
inorganic diphosphatase activity	1
isocitrate dehydrogenase (NADP+) activity	1
ketol-acid reductoisomerase activity	1
L-lactate dehydrogenase activity	1
lactoylglutathione lyase activity	1
malate dehydrogenase (oxaloacetate-decarboxylating) (NADP+) activity	1
methionine adenosyltransferase activity	1
methionyl-tRNA formyltransferase activity	1
methylcrotonoyl-CoA carboxylase activity	1
methylmalonyl-CoA epimerase activity	1
endonuclease activity	1
exonuclease activity	1
ribonuclease activity	1
tRNA-specific ribonuclease activity	1
orotate phosphoribosyltransferase activity	1
oxoglutarate dehydrogenase (succinyl-transferring) activity	1
peroxidase activity	1
phosphogluconate dehydrogenase (decarboxylating) activity	1
phosphoribosylamine-glycine ligase activity	1
phosphoribosylformylglycinamidine synthase activity	1
polyribonucleotide nucleotidyltransferase activity	1
protein histidine kinase activity	1
pyruvate dehydrogenase (acetyl-transferring) activity	1
pyruvate kinase activity	1
saccharopine dehydrogenase (NAD+, L-lysine-forming) activity	1
succinate-semialdehyde dehydrogenase activity	1
superoxide dismutase activity	1
thioredoxin-disulfide reductase activity	1
trehalose-phosphatase activity	1
triose-phosphate isomerase activity	1
arginine-tRNA ligase activity	1
aspartate-tRNA ligase activity	1
cysteine-tRNA ligase activity	1
glycine-tRNA ligase activity	1
leucine-tRNA ligase activity	1
lysine-tRNA ligase activity	1
tryptophan 2,3-dioxygenase activity	1
xylulokinase activity	1
receptor activity	1
FK506 binding	1
G-protein coupled photoreceptor activity	1
phosphoric diester hydrolase activity	1
5S rRNA binding	1
peptide-methionine-(S)-S-oxide reductase activity	1
transcription factor binding	1
RNA-dependent ATPase activity	1
ferrous iron binding	1
3-oxoacid CoA-transferase activity	1
cation transmembrane transporter activity	1
CoA-transferase activity	1
3-hydroxyisobutyrate dehydrogenase activity	1
transaminase activity	1
hydrogen-exporting ATPase activity, phosphorylative mechanism	1
protein transporter activity	1
1-deoxy-D-xylulose-5-phosphate synthase activity	1
3-hydroxybutyryl-CoA dehydrogenase activity	1
NAD(P)+ transhydrogenase (AB-specific) activity	1
UDP-N-acetylglucosamine 1-carboxyvinyltransferase activity	1
beta-lactamase activity	1
dihydrodipicolinate synthase activity	1
glycerophosphodiester phosphodiesterase activity	1
lactaldehyde dehydrogenase activity	1
inositol monophosphate 1-phosphatase activity	1
peptidoglycan glycosyltransferase activity	1
phosphate acetyltransferase activity	1
pyruvate dehydrogenase (cytochrome) activity	1
quinolinate synthetase A activity	1
site-specific DNA-methyltransferase (adenine-specific) activity	1
N-succinylarginine dihydrolase activity	1
tRNA nucleotidyltransferase activity	1
hydrogen-translocating pyrophosphatase activity	1
FMN binding	1
antiporter activity	1
siderophore transmembrane transporter activity	1
ATPase activity, coupled to transmembrane movement of ions, phosphorylative mechanism	1
maleylacetoacetate isomerase activity	1
antioxidant activity	1
oxidoreductase activity, acting on the aldehyde or oxo group of donors, NAD or NADP as acceptor	1
oxidoreductase activity, acting on the CH-NH2 group of donors, NAD or NADP as acceptor	1
oxidoreductase activity, acting on a sulfur group of donors, disulfide as acceptor	1
oxidoreductase activity, acting on paired donors, with incorporation or reduction of molecular oxygen	1
oxidoreductase activity, acting on paired donors, with incorporation or reduction of molecular oxygen, NADH or NADPH as one donor, and incorporation of two atoms of oxygen into one donor	1
hydroxymethyl-, formyl- and related transferase activity	1
transferase activity, transferring phosphorus-containing groups	1
hydrolase activity, acting on acid anhydrides, in phosphorus-containing anhydrides	1
carbon-nitrogen ligase activity, with glutamine as amido-N-donor	1
ATPase activity	1
sigma factor activity	1
aryl-alcohol dehydrogenase (NAD+) activity	1
nitronate monooxygenase activity	1
nucleobase-containing compound kinase activity	1
oxygen binding	1
transmembrane transporter activity	1
transcription regulator activity	1
potassium ion binding	1
phosphopantetheine binding	1
2-alkenal reductase [NAD(P)] activity	1
ribonucleoside binding	1
indoleamine 2,3-dioxygenase activity	1
ribonuclease D activity	1
glutaryl-7-aminocephalosporanic-acid acylase activity	1
3alpha,7alpha,12alpha-trihydroxy-5beta-cholest-24-enoyl-CoA hydratase activity	1
sequence-specific DNA binding	1
metal ion transmembrane transporter activity	1
androstan-3-alpha,17-beta-diol dehydrogenase activity	1
quinone binding	1
leucine dehydrogenase activity	1
NADH dehydrogenase (quinone) activity	1
coniferyl-aldehyde dehydrogenase activity	1
glutaminyl-tRNA synthase (glutamine-hydrolyzing) activity	1
2,5-didehydrogluconate reductase activity	1
unfolded protein binding	1
peroxiredoxin activity	1
citrate hydro-lyase (cis-aconitate-forming) activity	1
isocitrate hydro-lyase (cis-aconitate-forming) activity	1
L-leucine transaminase activity	1
L-valine transaminase activity	1
L-isoleucine transaminase activity	1
cyclopentanol dehydrogenase activity	1
NAD+ binding	1

## Sheet: GOs(Cellular component)
GO term	Count
cytoplasm	49
intracellular	33
membrane	28
ribosome	25
ribonucleoprotein complex	24
plasma membrane	18
integral to membrane	13
cell outer membrane	11
cellular_component	5
small ribosomal subunit	4
acetyl-CoA carboxylase complex	4
respiratory chain	3
bacterial-type flagellum	3
proton-transporting two-sector ATPase complex, catalytic domain	2
proton-transporting two-sector ATPase complex	2
proton-transporting ATP synthase complex, catalytic core F(1)	2
outer membrane	2
large ribosomal subunit	2
stereocilium bundle	1
soluble fraction	1
smooth muscle contractile fiber	1
RNA polymerase complex	1
proteasome core complex	1
proteasome complex	1
periplasmic space	1
outer membrane-bounded periplasmic space	1
nucleoid	1
mitochondrion	1
mitochondrial matrix	1
integral to plasma membrane	1
HslUV protease complex	1
Gram-negative-bacterium-type cell wall	1
glycine cleavage complex	1
flagellum	1
excinuclease repair complex	1
DNA polymerase III complex	1
cytosolic small ribosomal subunit	1
cytosol	1
chromosome	1
bacterial-type flagellum filament	1
